# Supplementary material for: Impact of a Research Integrity Assessment (RIA) of Randomized Controlled Trials Included in Interventional COVID‐19 Systematic Reviews: A Meta‐Epidemiological Study
Source: Cochrane Evid Synth Methods. 2026 Mar 15;4(2):e70076. doi: 10.1002/cesm.70076 (PMC13104099; doi:10.1002/cesm.70076)
Supplement: Supplementary file 2 — 2025‐09‐24. [file CESM-4-e70076-s004.xlsx]

## Sheet: SR with MA
ID	Intervention of interest	Cochrane systematic review (CR)/ non-Cochrane systematic review (SR)	General information							Objectives and eligibility criteria							Search			Study pool							Primary outcome or first outcome of an outcome set for the comparison with the largest study pool for analysis						RoB/certainty of evidence of primary outcome					Conclusion for primary outcome	Sensitivity Analysis
			Study author	Title	Journal	DOI	Date of publication (online)	Country (affiliation of the corresponding author)	Funding	Objective (narrative)	In- and exclusion criteria according to PICO	Eligible study design	P	I	C	O	Search date	Search strategy provided	link to search strategy	Number of all included studies (RCTs and NRSIs) for all interventions of the review	Number of included RCTs for intervention of interest (this study)	Number of studies in awaiting classification	Number of studies in awaiting classification due to issues with research integrity	Explanatory quote with studie(s) ID(s)	Number of excluded studies due to issues with research integrity	Explanatory quote with studie(s) ID(s)	Comparison with largest study pool for analysis	Primary outcome or first outcome of an outcome set (no laboratory values)	Definition of outcome	Number of RCTs/primary outcome	ID of included studies (according to this study)	Pooled effect estimate (statistically significant benefit/harm or no effect, point estimate with 95%CI)	Tool used for RoB assessment	% of studies with overall low risk of bias	% of studies with overall some concern of bias	% of studies with overall high risk of bias	Level of certainty according to GRADE, if available	Benefit/harm	without studies: RIA exclude or awaiting classification	explanation	Interpretation
Popp-2021a	Antibiotics (e.g. azithromycin)	CR	Popp M, Stegemann M, Riemer M, Metzendorf M-I, Romero CS, Mikolajewska A, Kranke P, Meybohm P, Skoetz N, Weibel S	Antibiotics for the treatment of COVID‐19	Cochrane Database of Systematic Reviews 2021	10.1002/14651858.CD015025	2021-10-22	Germany	Grant, non-industry (federal ministry, research foundation, etc.)	To assess the efficacy and safety of antibiotics compared to each other, no treatment, standard of care alone, placebo, or any other active intervention with proven efficacy for treatment of COVID‐19 outpatients and inpatients.	RCTs were included that compared antibiotics with each other, no treatment, standard of care alone, placebo, or another proven intervention, for treatment of people with confirmed COVID‐19, irrespective of disease severity, treated in the in‐ or outpatient settings. Co‐interventions had to be the same in both study arms. We excluded studies comparing antibiotics to other pharmacological intervent…	RCTs only	any age, suspected or confirmed COVID-19 diagnosis, irrespective of disease severity	antibiotics (e.g., clarithromycin, lincomycin, doxycycline, azythromycin)	other antibiotics, active interventions, placebo, usual care, no treatment	all-cause mortality, AE, SAE, quality of life, clinical status, cardiac arrythmia	2021-06-14	yes	Appendix 1	11	11	15	2	Purwati-2021, Sayed-2020: "However, despite using the term 'randomised controlled trial', we could not find sufficient details on fulfilment of a genuine randomisation process nor any study protocol that allowed us to classify those studies as RCTs (Purwati 2021; Sayed 2020). Authors were given a chance to clarify and adjust this assessment through personal communication, though we have not recei…	0	NA	Azithromycin compared to placebo or standard of care alone for inpatients individuals with moderate to severe COVID‐19	all-cause mortality	all-cause mortality at day 28, day 60, time-to-event, and at hospital discharge for inpatients with moderate to severe COVID-19.	4	Sekhavati-2020, Cavalcanti-2020, Furtado-2020, RECOVERY-2021a	RR 0.98 (0.90 to 1.06)	RoB 2	75	25	0	high	Azithromycin has little or no effect on all‐cause mortality at day 28	RR 0.98 (0.90 to 1.06)	1 study with 0.1% weight excluded out of 4 studies	no difference (no effect)
Zhang-2021	Antibiotics (e.g. azithromycin)	SR	Zhang C, Jin H, Wen YF, Yin G	Efficacy of COVID-19 treatments: a Bayesian Network meta-analysis of randomized controlled trials	Frontiers in Public Health	10.3389/fpubh.2021.729559	2021-09-28	China, USA	Grant, non-industry (federal ministry, research foundation, etc.)	To provide a comprehensive evaluation of efficacy of available treatments for COVID-19	RCTs investigating treatment effects for suspected or confirmed COVID-19 patients published on peer-reviewed journals were included. We considered appropriate COVID-19 treatments while excluding herbal medicine, preventive interventions, exercise, psychological and educational treatments. We included studies that compared one intervention with other interventions or the standard of care.	RCTs only	patients with suspected or confirmed COVID-19 diagnosis	appropriate COVID-19 treatments	standard of care, other interventions	overall mortality, requirement for mechanical ventilation (MV), discharge from hospital on day 14 or the day closest to that, and viral clearance on day 7 or the day closest to that	2021-08-19	yes	Suppl. Material 1	222	16	0	0	NA	0	NA	NMA; Antibiotics compared to standard of care	all-cause mortality	all-cause mortality (overall)	NMA (no numbers/events reported per study): 12	Furtado-2020, Brown-2020, Cavalcanti-2020, Omrani-2020, RECOVERY-2021a, Johnston-2021, PRINCIPLE-2021, Hinks-2021, Rashad-2021b, Butler-2021 (PRINCIPLE), Oldenburg-2021, Sivapalan-2021	NMA (NMA effect estimate); OR 0.94 (0.62 to 1.52) (mortality for antibiotics)	RoB 2	25	0	75	NR	Only beneficial interventions reported. (Compared with the standard of care, imatinib, intravenous immunoglobulin and tocilizumab led to lower risk of death)	NMA	4 out of 12 studies excluded	not estimable
Aamir Waheed-2022	Anticoagulants	SR	Aamir Waheed M, Rashid K, Rajab T, Rajab A, Adnan AH, Fayyaz H, Ibad AA, Basri R, Khan Y, Alhabib HI, Elzouki A	Role of anticoagulation in lowering the mortality in hospitalized covid-19 patients	Saudi Medical Journal	10.15537/smj.2022.43.6.20220046	2022-06-07	UK	no grant or funding	To compare the mortality associated with the intensity of anticoagulation in patients admitted with COVID-19	We included all randomized controlled trials (RCTs), cluster trials or controlled (non-randomized) clinical trials (CCTs), retrospective and prospective comparative cohort studies, and case-control or nested case-control studies. Cross-sectional studies, case reports, and case series were excluded from the study sample. Our inclusion criteria primarily focused on published literature that assesse…	RCTs and NRSIs	adult inpatients, confirmed COVID-19 diagnosis	anticoagulation	N/A (prophylactic antioculants compared to therapeutic antioculants or no antioculants?)	all-cause mortality	2021-08-27	yes	Methods	14 (reported in PRISMA Flow Diagram)	12	0	0	NA	0	NA	Prophylactic anticoagulants compared to therapeutic anticoagulants	all-cause mortality	all-cause mortality in patients using prophylactic anticoagulants vs. Therapeutic anticoagulants	11 (according to text), 9 (according to figure 2/FP)	Tassiopoulos-2021, Lemos-2020, Helms-2021, Zhu-2021, Yu-2021, Sadeghipour-2021, Meizlish-2021, Goligher-2021, Poulakou-2021 (according to forest plot)	Text: OR 0.58 (0.67 to 0.49), FP: OR 0.625 (0.542 to 0.722)	no tool used	NA	NA	NA	NA	Our study showed that using prophylactic anticoagulants was associated with a 42% reduction in mortality compared to therapeutic anticoagulants	OR 1.08 (0.85 to 1.38)	8 out of 9 studies excluded (no weights reported; calculated by us using generic inverse variance method; fixed effect (used by the authors, however reported as random effects); excluded studies had a weight of 66% in the fixed effects model	clinically relevant difference (benefit to no effect); a random effects modell would have revealed a 95% CI including the 1
Flumignan-2022	Anticoagulants	CR	Flumignan RLG, Civile VT, Tinôco JD, Pascoal PIF, Areias LL, Matar CF, Tendal B, Trevisani VFM, Atallah ÁN, Nakano LCU	Anticoagulants for people hospitalised with COVID‐19	Cochrane Database of Systematic Reviews 2022	10.1002/14651858.CD013739.pub2	2022-03-04	Brazil	Grant, non-industry (federal ministry, research foundation, etc.)	To assess the benefits and harms of anticoagulants versus active comparator, placebo or no intervention in people hospitalised with COVID‐19.	Eligible studies were randomised controlled trials (RCTs), quasi‐RCTs, cluster‐RCTs and cohort studies that compared prophylactic anticoagulants versus active comparator, placebo or no intervention for the management of people hospitalised with COVID‐19. We excluded studies without a comparator group and with a retrospective design (all previously included studies) as we were able to include bett…	RCTs, quasi-RCTs, cluster-RCTs, cohort studies, NRS	any age, (suspected or) confirmed COVID-19 diagnosis and treated in hospital	heparinoids, direct acting anticoagulant, prophylaxis, vitamin-K antagonists	placebo, no treatment, different anticoagulant, different dose/ formulation/ schedule of the same anticoagulant, pharmacological interventions, non-pharmacological interventions	COVID-19, oxygen, all-cause mortality, ECMO, non invasive ventilation, quality of life, pulmonary embolism, intubation, mechanical ventilation, deep venous thrombosis, major bleed	2021-04-14	yes	Appendix 2	7	4	0	0	NA	0	NA	Higher‐dose anticoagulants compared to lower‐dose anticoagulants for people hospitalised with COVID‐19	all-cause mortality	all-cause mortality in inpatients with COVID-19 from 28-30 days	4	Lemos-2020, Lopes-2021, Sadeghipour-2021, Goligher-2021 in two subgroups (REMAP-CAP)	RR 1.03 (0.92 to 1.16)	RoB 1	NR	NR	NR (all studies were high risk of bias for at least one domain)	high	Higher‐dose anticoagulants results in little to no difference in all‐cause mortality	RR 1.00 (0.86 to 1.15)	3 studies with about 39% weight excluded out of 4 studies	no difference (no effect)
Kow-2022	Colchicine	SR	Kow CS, Lee LH, Ramachandram DS, Hasan SS, Ming LC, Goh HP	The effect of colchicine on mortality outcome and duration of hospital stay in patients with COVID-19: a meta-analysis of randomized trials	Immunity, Inflammation and Disease	10.1002/iid3.562	2021-12-30	Brunei Darussalam	NR	To evaluate the effect of colchicine in patients with COVID-19.	Studies eligible for inclusion were randomized controlled trials comparing the clinical outcomes of colchicine and its comparators in patients with COVID-19. We excluded studies with observational design, single-arms trials, nonrandomized trials and trials that did not report outcomes of interest.	RCTs only	patients with confirmed COVID-19 diagnosis	colchicine	non-use of colchicine	all-cause mortality and duration of hospital stay	2021-10-17	yes	Methods	10	10	0	0	NA	0	NA	Colchicine compared to no colchicine	all-cause mortality	mortality between colchicine users and non‐colchicine users with coronavirus disease‐2019	9	Deftereos-2020, Lopes-2021, Tardif-2021, Mareev-2021, NCT04392141, RECOVERY-2021b, Gaitán‐Duarte-2022, Pascual‐Figal-2021, Dorward-2022	OR 0.76 (0.53 to 1.07)	RoB 2	0	89	11	NA	The meta-analyses revealed no significant difference in the odds of mortality with the use of colchicine.	OR 1.01 (0.93 to 1.10)	6 studies with about 45% weight out of 9 studies excluded; no events and numbers of pts reported; generic inverse variance used; no method for tau2 reported; DL method used	clinically relevant difference (benefit to no effect; CI includes 1 in both cases)
Mikolajewska-2021	Colchicine	CR	Mikolajewska A, Fischer A-L, Piechotta V, Mueller A, Metzendorf M-I, Becker M, Dorando E, Pacheco RL, Martimbianco ALC, Riera R, Skoetz N, Stegemann M	Colchicine for the treatment of COVID‐19	Cochrane Database of Systematic Reviews 2021	10.1002/14651858.Cd015045	2021-10-18	Germany	Grant, non-industry (federal ministry, research foundation, etc.)	To assess the effectiveness and safety of Colchicine as a treatment option for COVID‐19 in comparison to an active comparator, placebo, or standard care alone in any setting, and to maintain the currency of the evidence, using a living systematic review approach.	We included randomised controlled trials evaluating colchicine for the treatment of people with COVID‐19, irrespective of disease severity, age, sex, or ethnicity. We excluded studies investigating the prophylactic effects of colchicine for people without severe acute respiratory syndrome coronavirus 2 (SARS‐CoV‐2) infection but at high risk of SARS‐CoV‐2 exposure	RCTs only	any age, suspected or confirmed COVID-19 diagnosis, irrespective of disease severity	colchicine	active comparator, placebo, or standard care alone	all-cause mortality, SAEs, quality of life, clinical status, clinical resolution, AEs	2022-05-21	yes	Appendix 1	4	4	11	1	Salehdazeh-2020: "Very suspicious: same numbers in table 1 for at "time from suffering to enrolment", Data concerning chronic obstructive pulmonary disease not plausible"	1	Mareev 2021: "One trial was registered as an RCT but did not fulfil the criteria of an RCT (only 5/21 participants of the control group were truly randomised, the remaining 17 were retrospectively matched)."	Colchicine plus standard pf care compared to standard of care (plus/minus placebo) for hospitalised people with COVID‐19 and moderate to severe disease	all-cause mortality	all-cause mortality assessed up to day 28	2	Defteros-2020, RECOVERY-2021b	RR 1.00 (0.93 to 1.08)	RoB 2	0	0	100	moderate	Colchicine probably results in little to no difference in all‐cause mortality up to 28 days.	RR 1.01 (0.94 to 1.08)	1 study with 0.4% weight excluded out of 2 studies	no difference (no effect)
Deng-2022	Convalescent plasma	SR	Deng J, Heybati K, Ramaraju HB, Zhou F, Rayner D, Heybati S	Differential efficacy and safety of anti‑SARS‑CoV‑2 antibody therapies for the management of COVID-19: a systematic review and network meta-analysis	Infection	10.1007/s15010-022-01825-8	2022-04-19	Canada	no grant or funding	To assess and compare the relative efficacy and safety of anti-SARS-CoV-2 antibody regimens for COVID-19	We included all randomized controlled trials (RCTs) that included patients diagnosed with COVID-19 through laboratory or radiographic methods; compared the efficacy and/or safety of an anti-SARS-CoV-2 antibody product against standard of care or against another anti-SARS-CoV-2 antibody regimen; and provided data for any of our outcomes of interest	RCTs only	any age, confirmed COVID-19 diagnosis	anti-SARS-CoV-2 antibody products	standard of care, other anti-SARS-CoV-2-antibody regimen	time to viral clearence (negativ SARS-CoV-2 RT PCR test), incidence of all-cause mortality, duration of hospitalization, duration of ICU hospitalization, incidence of hospitalization, incidence of progression to invasive mechanical ventilation or ECMO, AEs and SAEs	2022-02-20	yes	Tables S2-S7	55	32	0	0	NA	0	NA	NMA; Covalescent plasma compared to standard of care/placebo	all-cause mortality (according to PROSPERO protocol)	all-cause mortality ranged from 30 to 90 days	NMA (no numbers/events reported per study): 27	Agarwal-2020, Alemany-2022, AlQahtani-2021, Avendaño-Solá-2021, Balcells-2021, Bar-2021, Bégin-2021, De Santis-2022, Devos-2022, Gharbharan-2021, Holm-2021, Kirenga-2021, Korley-2021, Körper-2021, Li-2020, Libster-2021, Menichetti-2021, NCT04385199, Ortigoza-2022, Pouladzadeh-2021, Rasheed-2020, Ray-2020, RECOVERY-2021d, REMAP-CAP-2021, Sekine-2021, Simonovich-2021, van den Berg-2022	NMA (direct comparison); OR 0.93 (0.84 to 1.03)	RoB 2	11	74	15	(low)	No details reported for convalescent plasma compared to SoC, outcome mortality. Only beneficial interventions reported. (A combination of bamlanivimab and etesevimab (OR 0.13, 95% CI 0.02–0.77) was the only treatment arm associated with a significant reduction in the odds of mortality and it was ranked first in terms of efficacy (P score 0.94).)	NMA	16 out of 27 studies excluded	not estimable
Piechotta-2021	Convalescent plasma	CR	Piechotta V, Iannizzi C, Chai KL, Valk SJ, Kimber C, Dorando E, Monsef I, Wood EM, Lamikanra AA, Roberts DJ, McQuilten Z, So-Osman C, Estcourt LJ, Skoetz N	Convalescent plasma or hyperimmune immunoglobulin for people with COVID‐19: a living systematic review	Cochrane Database of Systematic Reviews 2021	10.1002/14651858.CD013600.pub4	2021-05-20	Germany	Grant, non-industry (federal ministry, research foundation, etc.)	Using a living systematic review approach, to assess whether convalescent plasma or hyperimmune immunoglobulin transfusion is effective and safe in the treatment of people with COVID‐19; and to maintain the currency of the evidence.	We included randomised controlled trials (RCTs) evaluating convalescent plasma or hyperimmune immunoglobulin for COVID‐19, irrespective of disease severity, age, gender or ethnicity. For safety assessments, we also included non‐controlled non‐randomised studies of interventions (NRSIs) if 500 or more participants were included. We excluded studies that included populations with other coronavirus …	RCTs and NRSIs (for safety assessments only)	any age, suspected or confirmed COVID-19 diagnosis, irrespective of disease severity	hyperimmune immunoglobulin, convalescent plasma	placebo or standard care alone	all‐cause mortality, improvement and worsening of clinical status (for individuals with moderate to severe disease), development of severe clinical COVID‐19 symptoms (for individuals with asymptomatic or mild disease), quality of life (including fatigue and functional independence), grade 3 or 4 adverse events, and serious adverse events	2021-03-17	yes	Appendix 2	13	12	31	0	NA	2	Baklaushev-2020; Rasheed-2020: "Two studies were controlled studies, but probably not truly randomised (Baklaushev 2020; Rasheed 2020)."	Convalescent plasma compared to placebo or standard care alone for individuals with moderate to severe disease	all-cause mortality	all-cause mortality at up to day 28, total	7	Agarwal-2020, AlQahtani-2021, Avendaño-Solá-2021, Li-2020, RECOVERY-2021d, Ray-2020, Simonovich-2021	RR 0.98 (0.92 to 1.05)	RoB 2	57	43	0	high	Convalescent plasma does not reduce all‐cause mortality at up to day 28.	RR 0.98 (0.92 to 1.05)	2 studies with 1.5% weight excluded out of 7 studies	no difference (no effect)
Siemieniuk-2020	Hydroxychloroquine or chloroquine	SR	Siemieniuk RA, Bartoszko JJ, Zeraatkar D, Kum E, Qasim A, Martinez JPD, Izcovich A, Lamontagne F, Han MA, Agarwal A, Agoritsas T, Azab M, Bravo G, Chu DK, Couban R, Devji T, Escamilla Z, Foroutan F, Gao Y, Ge L, Ghadimi M, Heels-Ansdell D, Honarmand K, Hou L, Ibrahim Q, Khamis A, Lam B, Mansilla C, Loeb M, Miroshnychenko A, Marcucci M, McLeod SL, Motaghi S, Murthy S, Mustafa RA, Pardo-Hernandez H…	Drug treatments for covid-19: living systematic review and network meta-analysis	BMJ	10.1136/bmj.m2980	2020-07-30	Canada	Grant, non-industry (federal ministry, research foundation, etc.)	To compare the effects of treatments for COVID-19	We included randomised clinical trials in people with suspected, probable, or confirmed covid-19 that compared drugs for treatment against one another or against no intervention, placebo, or standard care. We excluded randomised trials evaluating vaccination, blood products and antibody-based antiviral therapies, nutrition, traditional Chinese herbal or alternative medicines that include more tha…	RCTs only	people with suspected, probable or confirmed COVID-19 diagnosis	different drugs for treatment of COVID-19	other drugs for treatment of COVID-19, standard of care, placebo, no intervention	morality (closest to 90 days), mechanical ventilation (N total, over 90 days), AE within 28 days, viral clearance, admission to hospital, duration of hospital stay, ICU lenght of stay, duration of mechanical ventilation, time to symptom resolution or clinical improvement, time to viral clearance and days free from mechanical ventilation within 28 days.	2021-03-01	yes	Suppl. Appendix	196	45	0	0	NA	0	NA	NMA; Hydroxychloroquine versus standard of care/placebo	all-cause mortality	all-cause mortality (overall)	NMA (no numbers/events reported per study): 35 (26 with published results including one Chinese not assessed with RIA (minus 4 with small sample sizes or event numbers), 13 without published results (not used for RIA)) --> 21 with RIA assessed	Abd-Elsalam-2020, Ader-2021, NCT04335552, Brown-2020, Cavalcanti-2020, (Chen-2020; Chinese, not used for RIA), Chen-2020c, Chen-2020d, Dabbous-2021, Dubée-2020, Elgazzar-2020, Gonzalez-2021, Hernandez-Cardenas-2021, RECOVERY-2020a, Johnston-2021, Lyngbakken-2020, Omrani-2020, Pan-2020 (SOLIDARITY), Self-2020, Skipper-2020, Tang-2020, Ulrich-2020 (webappendix; p 123; studies included in each netwo…	NMA; direct estimate: RR 1.08 (0.91 to 1.27); NMA effect estimate: RR 1.09 (0.93 to 1.27)	RoB 2	NR	NR	NR	low (for network effect estimate)	Azithromycin, hydroxychloroquine, lopinavir-ritonavir, and interferon-beta do not appear to reduce risk of death or have an effect on any other patient-important outcome. The certainty in effects for all other interventions was low or very low.	NMA	21 out of 35 studies assessed with RIA; 13 out of 21 studies excluded	not estimable
Singh-2021	Hydroxychloroquine or chloroquine	CR	Singh B, Ryan H, Kredo T, Chaplin M, Fletcher T	Chloroquine or hydroxychloroquine for prevention and treatment of COVID‐19	Cochrane Database of Systematic Reviews 2021	10.1002/14651858.CD013587.pub2	2021-02-12	UK	Grant, non-industry (federal ministry, research foundation, etc.)	To evaluate the effects of chloroquine (CQ) or hydroxychloroquine (HCQ) for: 1) treating people with COVID‐19 on death and time to clearance of the virus; 2) preventing infection in people at risk of SARS‐CoV‐2 exposure; 3) preventing infection in people exposed to SARS‐CoV‐2.	We included randomized controlled trials (RCTs) testing chloroquine or hydroxychloroquine in people with COVID‐19, people at risk of COVID‐19 exposure, and people exposed to COVID‐19. Adverse events (any, serious, and QT‐interval prolongation on electrocardiogram) were also extracted.	RCTs only	any age, suspected or confirmed COVID-19 diagnosis	hydroxychloroquine, chloroquine and hydrochloroquine + azithromycin	usual care, placebo, lopinavir/ritonavir, febuxostat	time to clinical improvement, prolonged QT interval, all cause mortality, SAe, Covid-19 RT-PCR testing, death, hospitalization, Ae, mechanical ventilation	2020-09-15	yes	Appendix 1	14	14 (including one Chinese publication)	0	0	NA	0	NA	HCQ compared to standard care without HCQ, or placebo	all-cause mortality	all-cause mortality in adults with mild to severe COVID-19, in- and outpatient	9 (including one Chinese publication)	Abd‐Elsalam-2020; Cavalcanti-2020; Chen-2020 (= only Chinese, excluded); Chen-2020d; RECOVERY-2020a; Mitjà-2020a; Pan-2020; Skipper-2020; Tang-2020	RR 1.09 (0.99 to 1.19)	RoB 1	NR	NR	NR (seven studies were high risk of bias for at least one domain)	high	HCQ results in little or no difference to death due to any cause.	RR 1.09 (0.99 to 1.19)	4 studies with 0.7% weight excluded out of 9 studies (1 Chinese study not assessed with RIA contributed 0% weight due to double zero events)	no difference (no effect)
Griesel-2022	Inhaled corticosteroids	CR	Griesel M, Wagner C, Mikolajewska A, Stegemann M, Fichtner F, Metzendorf M-I, Nair AAnil, Daniel J, Fischer A-L, Skoetz N	Inhaled corticosteroids for the treatment of COVID‐19	Cochrane Database of Systematic Reviews 2022	10.1002/14651858.Cd015125	2022-03-09	Germany	Grant, non-industry (federal ministry, research foundation, etc.)	To assess whether inhaled corticosteroids are effective and safe in the treatment of COVID‐19; and to maintain the currency of the evidence, using a living systematic review approach.	We included randomised controlled trials (RCTs) evaluating inhaled corticosteroids for COVID‐19, irrespective of disease severity, age, sex, or ethnicity. We included the following interventions: any type or dose of inhaled corticosteroids. We included the following comparison: inhaled corticosteroids plus standard care versus standard care (with or without placebo). We excluded studies examining…	RCTs only	any age, suspected or confirmed COVID-19 diagnosis, irrespective of disease severity	inhaled corticosteroids	standard of care (with or without placebo)	mortality, admission to hospital or death, symptom resolution, time to symptom resolution, serious adverse events, adverse events, and infections	2021-10-07	yes	Appendix 1	3	3	5	0	Note: Song-2022 was awaiting classification as it was only published as preprint	0	NA	Inhaled corticosteroids (plus standard of care) versus standardof care (with or without placebo) for mild COVID-19	all-cause mortality	all-cause mortality at day 28, day 60, time-to-event, and up to longest follow-up in people with confirmed diagnosis of COVID-19: moderate and severe disease.	3	Clemency-2021, Ramakrishnan-2021, Yu-2021b	RR 0.61 (0.22 to 1.67)	RoB 2	66	33	0	low	Inhaled corticosteroids may result in little to no difference in all‐cause mortality up to day 30.	RR 0.61 (0.22 to 1.67)	2 studies with 0% weight excluded out of 3 studies (excluded studies contributed 0% weight due to double zero events)	no difference (no effect)
Zhang-2021	Inhaled corticosteroids	SR	Zhang C, Jin H, Wen YF, Yin G	Efficacy of COVID-19 Treatments: a Bayesian Network meta-analysis of randomized controlled trials	Frontiers in Public Health	10.3389/fpubh.2021.729559	2021-09-28	China, USA	Grant, non-industry (federal ministry, research foundation, etc.)	To provide a comprehensive evaluation of efficacy of available treatments for COVID-19	RCTs investigating treatment effects for suspected or confirmed COVID-19 patients published on peer-reviewed journals were included. We considered appropriate COVID-19 treatments while excluding herbal medicine, preventive interventions, exercise, psychological and educational treatments. We included studies that compared one intervention with other interventions or the standard of care.	RCTs only	patients with suspected or confirmed COVID-19 diagnosis	appropriate COVID-19 treatments	standard of care, other interventions	overall mortality, requirement for mechanical ventilation (MV), discharge from hospital on day 14 or the day closest to that, and viral clearance on day 7 or the day closest to that	2021-08-19	yes	Suppl. Material 1	222	4	0	0	NA	0	NA	NMA; Inhaled corticosteroids versus standard of care	all-cause mortality	all-cause mortality (overall)	NMA (no numbers/events reported per study): 1	Yu-2021b (PRINCIPLE)	NMA (NMA effect estimate); OR 0.95 (0.63 to 1.69) (mortality for antibiotics)	RoB 2	0	0	100	NR	Only beneficial interventions reported. (Compared with the standard of care, imatinib, intravenous immunoglobulin and tocilizumab led to lower risk of death)	NMA	1 out of 1 studies assessed with RIA; no study excluded	not estimable
Davidson-2022	Interleukin-1 blocking agents (e.g. anakinra)	CR	Davidson M, Menon S, Chaimani A, Evrenoglou T, Ghosn L, Graña C, Henschke N, Cogo E, Villanueva G, Ferrand G, Riveros C, Bonnet H, Kapp P, Moran C, Devane D, Meerpohl JJ, Rada G, Hróbjartsson A, Grasselli G, Tovey D, Ravaud P, Boutron I	Interleukin‐1 blocking agents for treating COVID‐19	Cochrane Database of Systematic Reviews 2022	10.1002/14651858.Cd015308	2022-01-26	France	Grant, non-industry (federal ministry, research foundation, etc.)	To assess the effects of IL‐1 blocking agents compared with standard care alone or with placebo on effectiveness and safety outcomes in people with COVID‐19.	We included randomised controlled trials (RCTs) evaluating IL‐1 blocking agents compared with standard care alone or with placebo for people with COVID‐19, regardless of disease severity. We excluded early‐phase clinical trials, single‐arm trials, non‐randomised studies and modelling studies of interventions for COVID‐19, as well as prognosis studies, systematic reviews and meta‐analyses, and dia…	RCTs only	hospitalised patients any age (no babys under 2 years), suspected, probable or confirmed COVID-19 diagnosis	IL‐1 blocking agents (anakinra, canakinumab, rilonacept)	usual care, placebo	clinical improvement, WHO CPS, all-cause mortality, adverse event, serious adverse event	2021-11-05	yes	Appendix 3	6	6	0	0	NA	0	NA	Anakinra compared to standard of care/placebo for mild/moderate/severe/critical COVID‐19	clinical improvement	clinical improvement to day 28 for mild/moderate/severe/critical COVID-19	3	Declercq-2021; Kyriazopoulou-2021; CORIMUNO‐2021	RR 1.08 (0.97 to 1.20) for Anakinra	RoB 2	33	67	0	moderate	Anakinra probably results in little or no increase in clinical improvement at day 28.	RR 1.12 (1.03 to 1.21)	1 study with 19% weight excluded out of 3 studies	clinically relevant difference (no effect to clinical benefit; 95%CI does not include the 1)
Naveed-2022	Interleukin-1 blocking agents (e.g. anakinra)	SR	Naveed Z, Sarwar M, Ali Z, Saeed D, Choudhry K, Sarfraz A, Sarfraz Z, Felix M, Cherrez-Ojeda I	Anakinra treatment efficacy in reduction of inflammatory biomarkers in COVID-19 patients: A meta-analysis	Journal of Clinical Laboratory Analysis	10.1002/jcla.24434	2022-04-18	Pakistan	NR	The aim is to assess the efficacy of anakinra treatment on inflammatory marker reduction, including c‐reactive protein (CRP) concentrations, serum ferritin, and serum d‐dimer levels.	Randomized controlled trials and observational studies employing an intervention group (anakinra) compared to the control/standard of care (SoC) group were included.	RCTs and NRSIs	adult patients with COVID-19 and of any severity of disease, aged 18 or above; in hospital-based	anakinra	control/ SoC	improvement of inflammatory biomarker levels (CRP, serum ferritin, d-dimer)	2022-01-10	yes	Methods	16	4	0	0	NA	0	NA	Anakinra compared to standard of care/control group	mortality (Note: laboratory values were not used for this study)	mortality	4 (12 NRSIs)	RCTs: CORIMUNO-2021, Declercq-2021, Kharazmi-2022, Karakike-2021; (NRSIs: Aomar-Millán-2021, Aomar-Millán-2021 (2), Balkhair-2021, Bozzi-2021, Calle-2021, Couchois-2020, Cavalli-2020, Franzetti-2021, Garcia-2021, Huet-2020, Kooistra-2020, Kyriazopoulou-2021, Pontali-2021)	mixed RCTs/NRSIs: RR 0.64 (0.49 to 0.83), only RCTs (calculated by us): 1.04 (0.76 to 1.41)	no tool used	NA	NA	NA	NA	This study finds that anakinra is potentially a strong candidate as an anti-inflammatory agent to reduce mortality in COVID-19 patients	1. only with RCTs as declared by the study: RR 1.04 (0.76 to 1.41); 2. RIA: RR 0.93 (0.47 to 1.83)	Only RCTs (study design as declared by the study): 3 studies with 80% weight excluded out of 4 RCTs (1 study was identified as non-RCT during RIA)	1. NRSI/RCTs vs RCTs only: clinically relevant difference (benefit to no effect); 2. RIA of RCTs: no difference
Ghosn-2021	Interleukin-6 blocking agents	CR	Ghosn L, Chaimani A, Evrenoglou T, Davidson M, Graña C, Schmucker C, Bollig C, Henschke N, Sguassero Y, Nejstgaard CH, Menon S, Nguyen TV, Ferrand G, Kapp P, Riveros C, Ávila C, Devane D, Meerpohl JJ, Rada G, Hróbjartsson A, Grasselli G, Tovey D, Ravaud P, Boutron I	Interleukin‐6 blocking agents for treating COVID‐19: a living systematic review	Cochrane Database of Systematic Reviews 2021	10.1002/14651858.Cd013881	2021-03-18	France	Grant, non-industry (federal ministry, research foundation, etc.)	To assess the effect of IL‐6 blocking agents compared to standard care alone or with placebo on efficacy and safety outcomes in COVID‐19	We included randomised controlled trials (RCTs) evaluating IL‐6 blocking agents compared with standard care alone or with placebo for people with COVID‐19, regardless of disease severity. We included randomised controlled trials (RCTs) of any design with no restrictions on language. The following trial designs were eligible for inclusion: parallel group, cluster, cross‐over and factorial. Early‐p…	RCTs only	any age, suspected, probable or confirmed ambulatory or hospitalised COVID-19 diagnosis	siltuximab, levilimab, olokizumab, clazakizumab, tocilizumab, sarilumab	usual care, placebo	time-to clinical improvement, all-cause mortality, serious adverse event, disease progression, adverse event, clinical improvement	2021-02-26	yes	Appendix 3	10	10	0	0	NA	1	Note: Abolghasemi-2020, Huang-2020, Hyun-2020, Kemran-2020: "not randomised or improper randomisation" reported as reason for exclusion. Correspondence with the authors of the CR identified Kemran-2020 as "improper randomization". However, the CR authors replied: "The study (Kermran-2020) was later included in COVID-NMA following reply from author for clarification of randomization. It was later …	Tociliuzumab compared to standard care/placebo for mild/moderate/severe/critical COVID‐19	clinical improvement	clinical improvement to day 28 in participants with mild/moderate/severe/critical COVID-19	7	Hermine-2021, Rosas-2021b, Salama-2021, Salvarani-2021, Stone-2020, RECOVERY-2021c, Veiga-2021	RR 1.06 (1.00 to 1.13)	RoB 2	43	57	0	moderate	Tocilizumab probably results in little or no increase in the outcome clinical improvement at day 28	RR 1.14 (1.08 to 1.21)	6 studies with 72% weight excluded out of 7 studies	clinically relevant difference (slight benefit --> large benefit)
Yu-2022	Interleukin-6 blocking agents (e.g. tocilizumab)	SR	Yu SY, Koh DH, Choi M, Ryoo S, Huh K, Yeom JS, Yoon YK	Clinical efficacy and safety of interleukin-6 receptor antagonists (tocilizumab and sarilumab) in patients with COVID-19: a systematic review and meta-analysis	Emerging Microbes and Infections	10.1080/22221751.2022.2059405	2022-04-18	South Korea	Grant, non-industry (federal ministry, research foundation, etc.)	To investigate the effficacy and safety of interleukin-6 (IL-6) receptor antagonists with standard of care treatment in patients with COVID-19	We included RCTs in English and Korean about adults with COVID-19, using IL-6 receptor antagonists comparing with placebo or standard of care. Ongoing trials and pre-published articles were excluded.	RCTs only	adults, confirmed COVID-19 diagnosis	IL-6 antagonists (tocilizumab, sarilumab and satralizumab)	placebo or standard of care	PO: all-cause mortality up to day 28 and progression to invasive mechanical ventilation; SO: Serious adverse events, secondary infections, treatment-emergent adverse events (TEAE), time to clinical improvement, hospital discharge, time to hospital discharge, and admission to ICU	2022-02-10	yes	Suppl. Material 2	17 (16)	17 (16)	0	0	NA	0	NA	Tocilizumab or sarilumab (pooled in meta-analysis) versus standard care/placebo	all-cause mortality	all-cause mortality up to day 28	16	Declercq-2021, Gordon-2021, Hermine-2021, Hermine-2022, RECOVERY-2021c, Rosas-2021a, Rosas-2021b, Salama-2021, Salvarani-2021, Soin-2021, Stone-2020, Veiga-2021, Sancho-López-2021, Merchante-2022, Lescure-2021, CORIMUNO-2022	RR 0.88 (0.82 to 0.95)	RoB 1	NR (56% were low risk of bias in all domains)	NR	NR (no study was high risk of bias for at least one domain)	high	Compared with exclusive standard care or placebo, IL-6 receptor antagonists with standard of care treatment were associated with a significantly reduced all-cause mortality at 28 days	RR 0.84 (0.78 to 0.91)	12 studies with 16% weight excluded out of 16 studies	no difference (benefit)
Izcovich-2022	Ivermectin	SR	Izcovich A, Peiris S, Ragusa M, Tortosa F, Rada G, Aldighieri S, Reveiz L	Bias as a source of inconsistency in ivermectin trials for COVID-19: A systematic review. Ivermectin's suggested benefits are mainly based on potentially biased results	Journal of Clinical Epidemiology	10.1016/j.jclinepi.2021.12.018	2021-12-18	USA	NR	To summarize the effects of ivermectin for the prevention and treatment of patients with COVID-19 and to assess inconsistencies in results from individual studies with focus on risk of bias due to methodological limitations	We included randomized controlled trials (RCTs) that recruited adults with suspected, probable or confirmed COVID-19, or that were exposed to SARS-CoV-2, comparing systemic ivermectin alone or in combination with other drugs, regardless of publication status or language. We excluded studies in which inhaled ivermectin was used as intervention.	RCTs only	adults with suspected, probable or confirmed COVID-19 diagnosis or that were exposed to SARS-CoV-2	systemic ivermectin alone or in combination with other drugs	placebo, standard of care or other interventions	all-cause mortality, invasive mechanical ventilation, clinical improvement, hospitalization, viral clearance, symptomatic infection and SAEs	2021-07-06	yes	External link	29	29	0	0	Note: Elgazzar-2020 was included, but the following statement was given: "one of the included studies was retracted from the preprint server due to research misconduct concerns that are being investigated. As the primary aim of our review was to assess the influence of potentially biased results on ivermectin’s effects interpretation, we decided not to exclude it."	1	Chahla-2021: "One was reported as a cluster randomized trial but methods and results were poorly reported and not consistent with a RCT"	Ivermectin versus standard of care	all-cause mortality	all-cause mortality (overall), median 30 days	12	Gonzalez-2021, Vallejos-2021, Elgazzar-2020, Mahmud-2021, Kirti-2021, López-Medina-2021, Abd-Elsalam-2021a, Okumuş-2021, Galan-2021, Hashim-2020, Niaee-2021, Shahbaznejad-2021	RR 0.50 (0.28 to 0.88)	RoB 2	50	17	33	low	Ivermectin may not reduce mortality.	RR 0.33 (0.01 to 8.05)	11 studies with 97% weight excluded out of 12 studies	clinically relevant difference (benefit to no effect)
Popp-2021b	Ivermectin	CR	Popp M, Stegemann M, Metzendorf M-I, Gould S, Kranke P, Meybohm P, Skoetz N, Weibel S	Ivermectin for preventing and treating COVID‐19	Cochrane Database of Systematic Reviews 2021	10.1002/14651858.CD015017.pub2	2021-07-28	Germany	Grant, non-industry (federal ministry, research foundation, etc.)	To assess the efficacy and safety of ivermectin compared to no treatment, standard of care, placebo, or any other proven intervention for people with COVID‐19 receiving treatment as inpatients or outpatients, and for prevention of an infection with SARS‐CoV‐2 (postexposure prophylaxis).	We included randomized controlled trials (RCTs) comparing ivermectin to no treatment, standard of care, placebo, or another proven intervention for treatment of people with confirmed COVID‐19 diagnosis, irrespective of disease severity, treated in inpatient or outpatient settings, and for prevention of SARS‐CoV‐2 infection. Co‐interventions had to be the same in both study arms. We excluded studi…	RCTs only	any age, suspected or confirmed COVID-19 diagnosis, healthy	ivermectin	placebo, drug therapy, usual care	mental health crisis resolution, COVID-19, all-cause mortality, viral clearence, hospital admission, quality of life, duration of hospital stay,clinical status, SARS-CoV-2-Virus, adverse event	2021-05-26	yes	Appendix 1	14	14	18	3	Faisal-2020, NCT04407507, Samaha-2021: "For three studies that had already published results, we could not finally judge eligibility due to inconsistencies in their study design description (Faisal 2020; NCT04407507; Samaha 2021). We contacted the corresponding authors to clarify those questions, though we have not received any satisfying response at the time of review publication."	0	NA	Ivermectin compared to placebo or standard of care for people with moderate‐to‐severe COVID‐19 treated in an inpatient setting	all-cause mortality	all-cause mortality in inpatients with moderate to severe disease (WHO scale 4-9) up to day 28	2	Gonzalez-2021, Kirti-2021	RR 0.60 (0.14 to 2.51)	RoB 2	0	100	0	very low	We are uncertain whether ivermectin reduces or increases all‐cause mortality up to 28 days	not estimable	2 studies excluded out of 2	not estimable
Ansems-2021	Remdesivir	CR	Ansems K, Grundeis F, Dahms K, Mikolajewska A, Thieme V, Piechotta V, Metzendorf M-I, Stegemann M, Benstoem C, Fichtner F.	Remdesivir for the treatment of COVID‐19	Cochrane Database of Systematic Reviews 2021	10.1002/14651858.Cd014962	2021-08-05	Germany	Grant, non-industry (federal ministry, research foundation, etc.)	To assess the effects of remdesivir compared to placebo or standard care alone on clinical outcomes in hospitalised patients with SARS‐CoV‐2 infection, and to maintain the currency of the evidence using a living systematic review approach.	We followed standard Cochrane methodology. We included RCTs evaluating remdesivir for the treatment of SARS‐CoV‐2 infection in hospitalised adults compared to placebo or standard care alone irrespective of disease severity, gender, ethnicity, or setting. We excluded studies that evaluated remdesivir for the treatment of other coronavirus diseases.	RCTs only	any age, COVID-19 exposure	remdesivir	placebo, usual care	invasive mechanical ventilation, all-cause mortality, SAEs, quality of life, clinical status, AE	2021-04-16	yes	Appendix 1	5	5	0	0	NA	0	NA	Remdesivir compared to placebo or standard care alone	all-cause mortality	all-cause mortality in hospitalised adults with confirmed SARS-CoV-2 infection up to day 28	4	Beigel-2020, Spinner-2020, Wang-2020b, Pan-2020	RR 0.93 (0.81 to 1.06)	RoB 2	75	25	0	moderate	Remdesivir probably makes little or no difference to all‐cause mortality.	RR 0.90 (0.75 to 1.08)	1 studies with 4% weight excluded out of 4 studies	no difference (no effect)
Lee-2022	Remdesivir	SR	Lee TC, Murthy S, Del Corpo O, Senécal J, Butler-Laporte G, Sohani ZN, Brophy JM, McDonald EG	Remdesivir for the treatment of COVID-19: A systematic review and meta-analysis	Clinical Microbiology and Infection	10.1016/j.cmi.2022.04.018	2022-05-19	Canada	Grant, non-industry (federal ministry, research foundation, etc.)	To evaluate the role of remdesivir for hospitalized inpatients as a function of oxygen requirements	RCTs all languages comparing remdesivir to placebo or standard of care in all hospitalized adults and reported either all-cause mortality or provided sufficient data to calculate all-cause mortality. There were no exclusion criteria.	RCTs only	hospitalized adult patients with COVID-19	remdesivir	placebo or standard of care	mortality, stratified by oxygen use (none, supplemental oxygen without mechanical ventilation, and mechanical ventilation)	2022-01-21	yes	Methods	9	8	0	0	NA	0	NA	Comparing remdesivir versus standard of care/placebo	all-cause mortality	all-cause mortality (overall)	8	Abd-Elsalam-2021b, Beigel-2020, Ali-2022, Mahajan-2021, Pan-2020, Spinner-2020, Wang-2020b, Ader-2022	RR 0.92 (0.78 to 1.08), Note: Subgroup analyses with beneficial effects	RoB 2	75	0	25	low to moderate (for different subgroups)	There is a high probability that remdesivir reduces mortality for patients who require oxygen but who are not yet critically ill.	RR 0.91 (0.71 to 1.15)	4 studies with 35% weight excluded out of 8 studies	no difference (no effect)
Deng-2022	SARS-CoV-2-neutralising monoclonal antibodies (e.g. sotrovimab, casirivimab + imdevimab)	SR	Deng J, Heybati K, Ramaraju HB, Zhou F, Rayner D, Heybati S	Differential efficacy and safety of anti‑SARS‑CoV‑2 antibody therapies for the management of COVID-19: a systematic review and network meta-analysis	Infection	10.1007/s15010-022-01825-8	2022-04-19	Canada	no grant or funding	To assess and compare the relative efficacy and safety of anti-SARS-CoV-2 antibody regimens for COVID-19	We included all randomized controlled trials (RCTs) that included patients diagnosed with COVID-19 through laboratory or radiographic methods; compared the efficacy and/or safety of an anti-SARS-CoV-2 antibody product against standard of care or against another anti-SARS-CoV-2 antibody regimen; and provided data for any of our outcomes of interest	RCTs only	any age, confirmed COVID-19 diagnosis	anti-SARS-CoV-2 antibody product	standard of care, other anti-SARS-CoV-2-antibody regimen	time to viral clearence (negativ SARS-CoV-2 RT PCR test), incidence of all-cause mortality, duration of hospitalization, duration of ICU hospitalization, incidence of hospitalization, incidence of progression to invasive mechanical ventilation or ECMO, adverse event and serious adverse event	2022-02-20	yes	Tables S2-S7	55	18 (18 references to 11 registry records)	0	0	NA	0	NA	NMA; Casirivimab+imdevimab compared to SoC/placebo	all-cause mortality (according to PROSPERO protocol)	all-cause mortality ranged from 30 to 90 days	NMA (no numbers/events reported per study): 5	RECOVERY-2022, O'Brien-2022, Portal-Celhay-2021, Somersan-Karakaya-2022, Weinreich-2021c, (phase 3)	NMA; (direct comparison): OR 0.86 (0.73 to 1.02)	RoB 2	40	60	0	(low)	Only beneficial interventions reported. (A combination of bamlanivimab and etesevimab (OR 0.13, 95% CI 0.02–0.77) was the only treatment arm associated with a significant reduction in the odds of mortality and it was ranked first in terms of efficacy (P score 0.94). Casirivimab + imdevimab reduced mortality (OR 0.67, 95% CI 0.50–0.91) in baseline seronegative patients only.)	NMA	3 out of 5 studies excluded	not estimable
Kreuzberger-2021	SARS-CoV-2-neutralising monoclonal antibodies (e.g. sotrovimab, casirivimab + imdevimab)	CR	Kreuzberger N, Hirsch C, Chai KL, Tomlinson E, Khosravi Z, Popp M, Neidhardt M, Piechotta V, Salomon S, Valk SJ, Monsef I, Schmaderer C, Wood EM, So-Osman C, Roberts DJ, McQuilten Z, Estcourt LJ, Skoetz N	SARS‐CoV‐2‐neutralising monoclonal antibodies for treatment of COVID‐19	Cochrane Database of Systematic Reviews 2021	10.1002/14651858.CD013825.pub2	2021-09-02	Germany	Grant, non-industry (federal ministry, research foundation, etc.)	To assess the effectiveness and safety of SARS‐CoV‐2‐neutralising mAbs for treating patients with COVID‐19, compared to an active comparator, placebo, or no intervention. To maintain the currency of the evidence, we will use a living systematic review approach. A secondary objective is to track newly developed SARS‐CoV‐2‐targeting mAbs from first tests in humans onwards.	We included RCT studies that evaluated SARS‐CoV‐2‐neutralising mAbs, alone or combined, compared to an active comparator, placebo, or no intervention, to treat people with COVID‐19. We excluded studies on prophylactic use of SARS‐CoV‐2‐neutralising mAbs. We excluded studies that evaluate mAbs for treatment of other coronavirus diseases such as severe acute respiratory syndrome (SARS) or Middle Ea…	RCTs only	any age, confirmed COVID-19	SARS-CoV-2-monoclonal antibodies	placebo	all cause mortality, serious adverse event, WHO clinical progression scale, quality of life, death, adverse event, emergency hospital admission	2021-07-30	yes	Appendix 1	6	6 (study IDs according to registry record; different study phases and interim/full analyses counted as one study)	30	0	NA	0	NA	Casirivimab/imdevimab compared to usual care alone in hospitalised individuals with COVID-19 (moderate to severe disease)	all-cause mortality	all-cause mortality in hospitalised individuals with COVID-19 by day 30	1	RECOVERY-2022	RR 0.94 (0.87 to 1.02)	RoB 2	0	0	100	moderate	Casirivimab/imdevimab 8.0 g has probably little to no effect on mortality by day 30 in the overall cohort of hospitalised participants.	RR 0.94 (0.87 to 1.02)	no study excluded	no difference (no effect)
Siemieniuk-2020	Systemic corticosteroids	SR	Siemieniuk RA, Bartoszko JJ, Zeraatkar D, Kum E, Qasim A, Martinez JPD, Izcovich A, Lamontagne F, Han MA, Agarwal A, Agoritsas T, Azab M, Bravo G, Chu DK, Couban R, Devji T, Escamilla Z, Foroutan F, Gao Y, Ge L, Ghadimi M, Heels-Ansdell D, Honarmand K, Hou L, Ibrahim Q, Khamis A, Lam B, Mansilla C, Loeb M, Miroshnychenko A, Marcucci M, McLeod SL, Motaghi S, Murthy S, Mustafa RA, Pardo-Hernandez H…	Drug treatments for covid-19: living systematic review and network meta-analysis	BMJ	10.1136/bmj.m2980	2020-07-30	Canada	Grant, non-industry (federal ministry, research foundation, etc.)	To compare the effects of treatments for COVID-19	We included randomised clinical trials in people with suspected, probable, or confirmed covid-19 that compared drugs for treatment against one another or against no intervention, placebo, or standard care. We excluded randomised trials evaluating vaccination, blood products and antibody-based antiviral therapies, nutrition, traditional Chinese herbal or alternative medicines that include more tha…	RCTs only	people with suspected, probable or confirmed COVID-19 diagnosis	different drugs for treatment of COVID-19	other drugs for treatment of COVID-19, standard of care, placebo, no intervention	morality (closest to 90 days), mechanical ventilation (N total, over 90 days), AE within 28 days, viral clearance, admission to hospital, duration of hospital stay, ICU lenght of stay, duration of mechanical ventilation, time to symptom resolution or clinical improvement, time to viral clearance and days free from mechanical ventilation within 28 days.	2021-03-01	yes	Suppl. Appendix	196	14	0	0	NA	0	NA	NMA; Corticosteroids vs. standard of care/placebo	all-cause mortality	all-cause mortality (overall)	NMA (no numbers/events reported per study): 11 (9 with published results (minus 1 with small sample sizes or event numbers), 3 without published results (not used for RIA)) --> 8 with RIA assessed	Angus-2020 (REMAP-CAP), Corral-Gudino-2021, Dequin-2020, Edalatifard-2020, RECOVERY-2020b, Jeronimo-2021, Tang-2021, Tomazini-2020; (webappendix; p 123; studies included in each network); not included due to small sample size or event number (Farahani-2020); 3 without published results (not used for RIA)	NMA; direct estimate: RR 0.84 (0.68 to 1.01); NMA effect estimate: RR 0.83 (0.69 to 0.98)	RoB 2	NR	NR	NR	moderate (for network effect estimate)	Compared with standard care, corticosteroids probably reduce death (risk difference 20 fewer per 1000 patients, 95% credible interval 36 fewer to 3 fewer, moderate certainty),	NMA	8 out of 11 studies assessed with RIA; 4 out of 8 studies excluded	not estimable
Wagner-2021	Systemic corticosteroids	CR	Wagner C, Griesel M, Mikolajewska A, Mueller A, Nothacker M, Kley K, Metzendorf M-I, Fischer A-L, Kopp M, Stegemann M, Skoetz N, Fichtner F.	Systemic corticosteroids for the treatment of COVID‐19	Cochrane Database of Systematic Reviews 2021	10.1002/14651858.Cd014963	2021-08-16	Germany	Grant, non-industry (federal ministry, research foundation, etc.)	To assess whether systemic corticosteroids are effective and safe in the treatment of people with COVID‐19, and to keep up to date with the evolving evidence base using a living systematic review approach.	We included randomised controlled trials (RCTs) that evaluated systemic corticosteroids for people with COVID‐19, irrespective of disease severity, participant age, gender or ethnicity. We included any type or dose of systemic corticosteroids. We included the following comparisons: systemic corticosteroids plus standard care versus standard care (plus/minus placebo), dose comparisons, timing comp…	RCTs only	any age (no children under 19?), suspected or confirmed COVID-19 diagnosis	corticosteroids -systemic use, usual care	placebo, corticosteroid -systemic use, usual care	all-cause mortality, hospital acquired infection, SAEs, AE, clinical improvement, symptoms worsening, quality of life	2021-04-16	yes	Appendix 1	11	11	16	1	Rashad-2021: "For one study, the preprint is available, but the methodology is unclear, so we are awaiting the publication of the full text." Note: journal article not preprint is referenced	0	NA	Systemic corticosteroids plus standard care compared to standard care for adults with a suspected or confirmed diagnosis of COVID-19	all-cause mortality	all-cause mortality in inpatients (adults) with a suspected or confirmed diagnosis of COVID-19, range 21 days to 60 days	9	Angus-2020 (two subgroups), Corral-Gudino-2021, Dequin-2020, Edalatifard-2020, RECOVERY-2020b, Jamaati-2021, Jeronimo-2020, Tang-2021, Tomazini-2020	RR 0.89 (0.80 to 1.00)	RoB 2	10	90	0	moderate	Systemic corticosteroids probably reduce all‐cause mortality slightly.	RR 0.90 (0.84 to 0.97)	5 studies with 11% weight excluded out of 9 studies	no difference (benefit; 95%CI does not include the 1)
Hosseini-2022	Vitamin D	SR	Hosseini B, El Abd A, Ducharme FM	Effects of Vitamin D Supplementation on COVID-19 Related outcomes: a systematic review and meta-analysis	Nutrients	10.3390/nu14102134	2022-05-20	Canada	Industry (Jamieson wellness, manufacturer of vitamin D products) and grant	Quantify the impact of vitamin D supplementation on: (1) the risk of SARS-CoV2 infection (primary prevention) in non-infected subjects; (2) the hospital admission rate (secondary prevention) in asymptomatic or mildly symptomatic infected ambulatory individuals; and (3) the rate of ICU admission or death (tertiary prevention) in hospitalized patients with COVID-19 disease	Studies were eligible if they were randomized RCTs or NRISs, that is, quasi-experimental studies, cohorts, and case-control studies, testing the impact of vitamin D supplementation, with no time restriction. The following designs were excluded: animal models, cross-sectional studies, in vitro studies, systematic reviews, narrative reviews, opinion papers, case studies, and conference papers. Stud…	RCTs and NRSIs	any age (over 15 years), genders and ethnicity, non-infected or with confirmed COVID-19 diagnosis	supplementation of vitamin D	no vitamin D supplemention, standard of care, placebo	The primary outcome for studies pertaining to primary prevention was COVID-19 incidence, defined as a positive SARS-CoV-2 infection (e.g., reverse transcription-polymerase chain reaction or serology)	2022-01-02	yes	Methods	23	9	0	0	NA	0	NA	Vitamin D compared to no vitamin D supplemention/placebo in hospitalized COVID-19 patients	all-cause mortality	COVID-19 mortality rate	4	Entrenas Castillo-2020, Lakkireddy-2021, Murai-2021, Nogues-2021	RR 0.56 (0.25 to 1.25)	RoB 1	50	50	0	NA	Vitamin D supplementation showed protective effects against mortality	not estimable	4 studies excluded out of 4	not estimable
Stroehlein-2021	Vitamin D	CR	Stroehlein JK, Wallqvist J, Iannizzi C, Mikolajewska A, Metzendorf M-I, Benstoem C, Meybohm P, Becker M, Skoetz N, Stegemann M, Piechotta V.	Vitamin D supplementation for the treatment of COVID‐19: a living systematic review	Cochrane Database of Systematic Reviews 2021	10.1002/14651858.Cd015043	2021-05-24	Germany	Grant, non-industry (federal ministry, research foundation, etc.)	To assess whether vitamin D supplementation is effective and safe for the treatment of COVID‐19 in comparison to an active comparator, placebo, or standard of care alone, and to maintain the currency of the evidence, using a living systematic review approach.	We followed standard Cochrane methodology. We included randomised controlled trials (RCTs) evaluating vitamin D supplementation for people with COVID‐19, irrespective of disease severity, age, gender or ethnicity. We excluded studies investigating preventive effects, or studies including populations with other coronavirus diseases (severe acute respiratory syndrome (SARS) or Middle East respirato…	RCTs only	any age (no children under 19), (suspected or) confirmed COVID-19 diagnosis	Vitamin D and analogs	placebo	all-cause mortality, SAEs, quality of life, clinical status Aes	2021-03-11	yes	Appendix 1	3	3	3	0	NA	1	Nogues-2021: "investigated the potential role of vitamin on mortality and intensive care treatment in hospitalised patients, but we had serious concerns about adequacy of the randomisation procedure, as participants were randomised to hospitals and not to treatments"	Vitamin D compared to placebo or standard care alone	all-cause mortality	all-cause mortality at day 28, day 60, time-to-event, and at hospital discharge for individuals with confirmed COVID-19 and moderate to severe disease	2	Entrenas Castillo-2020; Murai 2021	NR as pooled estimate in meta-analysis; calculated by us: RR 0.58 (0.05 to 7.20)	RoB 2	50	50	0	very low	We are uncertain whether vitamin D supplementation increases or decreases all‐cause mortality.	not estimable	2 studies excluded out of 2	not estimable
