# Supplementary material for: Impact of a Research Integrity Assessment (RIA) of Randomized Controlled Trials Included in Interventional COVID‐19 Systematic Reviews: A Meta‐Epidemiological Study
Source: Cochrane Evid Synth Methods. 2026 Mar 15;4(2):e70076. doi: 10.1002/cesm.70076 (PMC13104099; doi:10.1002/cesm.70076)
Supplement: Supplementary file 3 — 2025‐09‐24. [file CESM-4-e70076-s001.xlsx]

## Sheet: 206 RCTs
Study identification					General study information							Trial registration						Eligibility criteria		used in CR/SR; intervention of interest		Cochrane systematic review (CR)							non-Cochrane systematic review (SR)
Study ID	Title	Journal	PMID	doi	Date of publication (available online)	Country (authors' affiliation, corresponding author)	Funding	n (randomized)	Setting	national, international	country/ies of study conduct	Number of registrations	Reg #1	Reg #2	Reg #3	Reg #4	Reg #5	Inclusion (copy-paste)	Exclusion (copy-paste)	1. intervention of interest	2. intervention of interest	CR: referenced in (included, excluded, ongoing, awaiting classification)	CR: Comparison with largest study pool for analysis	CR: Primary outcome	Is the study included in the meta-analysis of the primary outcome of the CR (comparison with largest RCT pool)?	Effect estimate of the study	RoB Tool used in CR	RoB assessment of the outcome/study in CR	SR: referenced in (included, excluded, ongoing, awaiting classification)	SR: Comparison with largest study pool for analysis	SR: Primary outcome	Is the study included in the meta-analysis of the primary outcome of the non-CR?	Effect estimate of the study	RoB Tool used in SR	RoB assessment of the outcome/study in SR
Abdelalim-2021	Corticosteroid nasal spray for recovery of smell sensation in COVID-19 patients: A randomized controlled trial	American journal of otolaryngology	33429174	10.1016/j.amjoto.2020	2021-01-04	Egypt	No funding	108	single		Egypt	1	NCT04484493					Adults 18 years or older patients were included in the study if; a confirmed case (positive PCR), recovered/discharged (2 negative PCR), suffering from sudden recent anosmia or hyposmia with or without loss of taste, and was either hospitalized or managed as home isolated.	We excluded patients from the study if; a patient is already on a nasal steroid or with previous chronic rhinological pathologies, patients on a systemic steroid for a previous systemic disease, patients with anosmia improved before COVID-19 recovery, pregnancy, or patients who did not complete the follow up period.	Inhaled corticosteroids	x	not referenced	NA	NA	NA	NA	NA	NA	Zhang-2021, no doi provided	NMA; Inhaled corticosteroids versus standard of care	all-cause mortality	no	NA	RoB2	NA
Abd-Elsalam-2020	Hydroxychloroquine in the Treatment of COVID-19: A Multicenter Randomized Controlled Study	The American journal of tropical medicine and hygiene	32828135	10.4269/ajtmh.20-0873	xx.10.2020	Egypt	NR	194	multi	national	Egypt	1	NCT04353336					Patients admitted to three tertiary referral centers (n = 194) managing patients with suspected and confirmed COVID-19 in Egypt in theperiodbetweenMarchandJune2020wereenrolled. The patients were clinically stratified into mild, moderate, and severe disease according to the WHO interim guidelines published on March 13, 2020. Mild cases represented patients with uncomplicated upper respiratory trac…	not defined	Hydroxychloroquine or Chloroquine	x	Singh-2021 (included)	HCQ compared to standard care without HCQ, or placebo	all-cause mortality	yes	RR 1.20 (0.38 to 3.80)	RoB1	NR (high)	Siemieniuk-2020	NMA; Hydroxychloroquine versus standard of care/placebo	all-cause mortality	yes	NR	RoB2	NR
Abd-Elsalam-2021a	Clinical study evaluating the efficacy of ivermectin in COVID-19 treatment: A randomized controlled study	Journal of medical virology	34076901	10.1002/jmv.27122	2021-06-02	Egypt	NR	164	single		Egypt	1	NCT04403555					All adult patients from ages 20 to 65 with mildly to moderately affected COVID-19 infection confirmed by pharyngeal swab polymerase chain reaction (PCR) were included in the study	Patients who had an allergy or contraindication to the drugs used in the study, pregnant and lactating mothers, and patients with cardiac problems were excluded from the study.	Ivermectin	x	not referenced	NA	NA	NA	NA	NA	NR (high)	Izcovich-2022, no doi provided	Ivermectin versus standard of care	all-cause mortality	yes	RR 0.75 (0.17 to 3.25)	RoB2	low
Abd-Elsalam-2021b	Remdesivir Efficacy in COVID-19 Treatment: A Randomized Controlled Trial	The American journal of tropical medicine and hygiene	34649223	10.4269/ajtmh.21-0606	2021-09-10	Egypt	NR	209	multi	national	Egypt	1	NCT04345419					patients with mild or moderate symptoms14 and aged 18 to 80 years	history of renal impairment or those with alanine aminotransferase (ALT) and/or aspartate aminotransferase (AST) levels > 5 times the upper limit of normal. Patients who had allergy or contraindication to remdesivir and pregnant or lactating mothers	Remdesivir	x	not referenced	NA	NA	NA	NA	NA	NR (high)	Lee-2022	Comparing remdesivir versus standard of care/placebo	all-cause mortality	yes	RR 1.29 (0.50 to 3.32)	RoB2	high
ACTIV-3/TICO-2021a	A Neutralizing Monoclonal Antibody for Hospitalized Patients with Covid-19	The new England journal of medicine	33356051	10.1056/NEJMoa2033130	2020-12-22	Denmark	Non-industry and industry; Grant (federal ministry, research foundation, etc.), Trial medications were donated by Gilead Sciences and Eli Lilly.	326	multi	international	USA, Denmark, Singapore	1	NCT04501978					adult hospitalized patients who had documented SARS-CoV-2 infection and a duration of symptoms attributable to Covid-19 of 12 days or less	patients who had received SARS-CoV-2 intravenous immune globulin, convalescent plasma from a patient who had recovered from Covid-19, or another neutralizing monoclonal antibody against SARS-CoV-2	mAbs	x	Kreuzberger-2021 (included)	Casirivimab/imdevimab compared to usual care alone in hospitalised individuals with COVID-19 (moderate to severe disease)	all-cause mortality	no	NA	RoB2	NR (high)	Deng-2020	NMA; Casirivimab+imdevimab compared to SoC/placebo	all-cause mortality	no	NA	RoB2	NA
ACTIV-3/TICO-2021b	Efficacy and safety of two neutralising monoclonal antibody therapies, sotrovimab and BRII-196 plus BRII-198, for adults hospitalised with COVID-19 (TICO): a randomised controlled trial	The lancet. Infectious diseases	34953520	10.1016/S1473-3099(21)00751-9	2021-12-23	USA	Non-industry (Grant (federal ministry, research foundation, etc.)) and industry (medications used in the trial were supplied by Vir/GlaxoSmithKline (sotrovimab), Brii Biosciences (BRII-196 plus BRII-198), and Gilead Sciences (remdesivir)	546	multi	international	USA, Denmark, Switzerland, Poland	2	NCT04501978	EUCTR 2020-003278-37				adults (aged ≥18 years) admitted to hospital for acute medical care for COVID-19 with laboratory-confirmed SARS-CoV-2 infection (PCR or nucleic acid test) and COVID-19 symptoms for up to 12 days	patients had received any SARS-CoV-2 neutralising monoclonal antibodies, hyperimmune immunoglobulin to SARS-CoV-2, or convalescent plasma from a person recovered from COVID-19 any time before admission to hospital	mAbs	x	not referenced	NA	NA	NA	NA	NA	NR (some concerns)	Deng-2020	NMA; Casirivimab+imdevimab compared to SoC/placebo	all-cause mortality	no	NA	RoB2	NA
Ader-2021	Antiviral drugs in hospitalized patients with COVID-19 - the DisCoVeRy trial	medRxiv		10.1101/2021.01.08.20248149	2021-01-09	France	Grant (federal ministry, research foundation, etc.)	603	multi	international	France, Luxembourg	2	NCT04315948	EUCTR 2020-000936-23				adults (≥ 18-year old) hospitalized with a PCR-proven (< 72 hours) SARS-CoV-2 infection and pulmonary rales or crackles with a peripheral oxygen saturation ≤ 94%, or requirement of supplemental oxygen	contraindication to any of the investigational treatment or their use within 29 days before randomization; elevated liver enzyme > 5 times the upper limit, an estimated glomerular filtration rate below 30 mL/min, pregnancy or breast-feeding	Hydroxychloroquine or Chloroquine	x	not referenced	NA	NA	NA	NA	NA	NR (low)	Siemieniuk-2020	NMA; Hydroxychloroquine versus standard of care/placebo	all-cause mortality	yes	NR	RoB2	NR
Ader-2022	Remdesivir plus standard of care versus standard of care alone for the treatment of patients admitted to hospital with COVID-19 (DisCoVeRy): a phase 3, randomised, controlled, open-label trial	The lancet. Infectious diseases	34534511	10.1016/S1473-3099(21)00485-0	2021-09-14	France	Grant (federal ministry, research foundation, etc.)	857	multi	international	France, Belgium, Austria, Portugal, Luxembourg	2	NCT04315948	EUCTR 2020-000936-23				Patients aged 18 years or older who were admitted to hospital with laboratory-confirmed SARS-CoV-2 infection and illness of any duration could be enrolled if they presented at least one of the following: clinical assessment (evidence of rales or crackles on examination) and oxygen saturation (SpO2) of 94% or less on room air; or requirement of supplemental oxygen, high-flow oxygen devices, non-in…	liver enzymes (alanine aminotransferase or aspartate aminotransferase) more than five times the upper limit of normal, a stage 4 severe chronic kidney disease or requiring dialysis (estimated glomerular filtration rate less than 30 mL/min), or if a transfer within 72 h to another hospital that was not a study site was anticipated. Participants were also excluded if they were pregnant or breastfee…	Remdesivir	x	not referenced	NA	NA	NA	NA	NA	NR (high)	Lee-2022	Comparing remdesivir versus standard of care/placebo	all-cause mortality	yes	MV RR 1.13 (0.53 to 2.42); OXYGEN RR 0.44 (0.14 to 1.39)	RoB2	low
Agarwal-2020	Convalescent plasma in the management of moderate covid-19 in adults in India: open label phase II multicentre randomised controlled trial (PLACID Trial)	BMJ : British medical journal / British medical association	33093056	10.1136/bmj.m3939	2020-10-22	India	Grant (federal ministry, research foundation, etc.)	464	multi	national	India	1	CTRI/2020/04/024775					Patients aged at least 18 years who had confirmed covid-19 based on a positive reverse transcriptase polymerase chain reaction (RT-PCR) result for SARS-CoV-2 and had been admitted to the participating hospitals were screened for eligibility. Inclusion criteria were moderate illness with either a partial pressure of oxygen in arterial blood/fraction of inspired oxygen (PaO2/FiO2) ratio between 200…	We excluded pregnant and lactating women, patients with known hypersensitivity to blood products, recipients of immunoglobulin in the past 30 days, patients with conditions precluding infusion of blood products, participants in any other clinical trials, and critically ill patients with PaO2/ FiO2 <200 mm Hg or shock (requiring vasopressors to maintain a mean arterial pressure (MAP) of ≥65 mm Hg …	Convalescent Plasma	x	Piechotta-2021 (included), no doi provided	Convalescent plasma compared to placebo or standard care alone for individuals with moderate to severe disease	all-cause mortality	yes	RR 1.07 (0.68 to 1.68)	RoB2	NR (high)	Deng-2020	NMA; Covalescent plasma compared to standard of care/placebo	all-cause mortality	yes	NR	RoB2	some concerns
Ahmed-2021	A five-day course of ivermectin for the treatment of COVID-19 may reduce the duration of illness	International journal of infectious diseases : IJID	33278625	10.1016/j.ijid.2020.11.191	2020-12-02	Bangladesh	Industry (Beximco Pharmaceutical Limited)	72	single		Bangladesh	none identified						age 18–65 years; admitted to hospital within the last 7 days; presence of a fever (≥37.5 °C), cough, and/or sore throat; diagnosed positive for SARS-CoV-2 by real-time reverse transcription PCR (rRT-PCR)	allergic to ivermectin or doxycycline, or if there was the potential for a drug–drug interaction with ivermectin or doxycycline; had chronic illnesses (e.g., ischemic heart disease, heart failure, documented cardiomyopathy, chronic kidney disease, chronic liver disease); had received ivermectin and/or doxycycline in the last 7 days; were pregnant or lactating; or had participated in any other cli…	Ivermectin	Antibiotics	Popp-2021b (included)	Ivermectin compared to placebo or standard of care for people with moderate‐to‐severe COVID‐19 treated in an inpatient setting	all-cause mortality	no	NA	RoB2	NA	Izcovich-2022, no doi provided	Ivermectin versus standard of care	all-cause mortality	no	NA	RoB2	NA
Alemany-2022	High-titre methylene blue-treated convalescent plasma as an early treatment for outpatients with COVID-19: a randomised, placebo-controlled trial	The lancet. Respiratory medicine	35150610	10.1016/S2213-2600(21)00545-2	2022-02-09	Spain	Grant (federal ministry, research foundation, etc.)	376	multi	national	Spain	1	NCT04621123					aged 50 years or older and non-hospitalised (not admitted to hospital) with mild-to-moderate COVID-19. All patients had to have a confirmed SARS-CoV-2 infection, with a positive PCR or validated antigen rapid test result received no more than 5 days before randomisation, and symptom onset no more than 7 days before randomisation. Mild and moderate COVID-19 were defined according to international …	severe COVID-19 or required hospitalisation for any cause, a history of a previous SARS-CoV-2 infection, received one or two doses of a COVID-19 vaccine, contraindications to the investigational product, increased thrombotic risk, history of clinically significantly abnormal liver function (eg, Child-Pugh C), or chronic kidney disease stage 4 or worse. We excluded patients who were pregnant, brea…	Convalescent Plasma	x	not referenced	NA	NA	NA	NA	NA	NA	Deng-2020	NMA; Covalescent plasma compared to standard of care/placebo	all-cause mortality	yes	NR	RoB2	low
Ali-2022	Remdesivir for the treatment of patients in hospital with COVID-19 in Canada: a randomized controlled trial	CMAJ : Canadian medical association journal	35045989	10.1503/cmaj.211698	2022-02-22	Canada	Grant (federal ministry, research foundation, etc.)	1282	multi	national	Canada	1	NCT04330690					adults admitted to participating hospitals with laboratory-confirmed SARS-CoV-2 infection. Exclusion criteria were allergy to study drug, anticipated transfer to a nonstudy site, expected to not survive beyond 24 hours, or already receiving remdesivir at time of enrolment. Baseline renal or hepatic dysfunction were not specific exclusion criteria	Exclusion criteria were allergy to study drug, anticipated transfer to a nonstudy site, expected to not survive beyond 24 hours, or already receiving remdesivir at time of enrolment. Baseline renal or hepatic dysfunction were not specific exclusion criteria.	Remdesivir	x	not referenced	NA	NA	NA	NA	NA	NA	Lee-2022	Comparing remdesivir versus standard of care/placebo	all-cause mortality	yes	MV RR 0.96 (0.57 to 1.62); OXYGEN RR 0.82 (0.64 to 1.06); NO OXYGEN RR 0.51 (0.17 to 1.49)	RoB2	low
AlQahtani-2021	Randomized controlled trial of convalescent plasma therapy against standard therapy in patients with severe COVID-19 disease	Scientific reports	33976287	10.1038/s41598-021-89444-5	2021-05-11	Bahrain	Grant (federal ministry, research foundation, etc.)	40	multi	national	Bahrain	1	NCT04356534					signed informed consent; (2) aged at least 21 years; (3) COVID-19 diagnosis based on polymerase chain reaction (PCR) testing; (5) hypoxia (oxygen saturation of less than or equal 92% on air, or PO2 < 60 mmHg arterial blood gas, or arterial partial pressure of oxygen (PaO )/fraction of inspired oxygen (FIO) of 300 or less and the patient requiring oxygen therapy; (6) pneumonia confirmed by chest i…	Patients with mild disease not requiring oxygen therapy; (2) Patients with a normal CXR or CT scan; (3) Patients requiring ventilatory support (non-invasive or mechanical); (4) Patients with a negative PCR test for SARS-CoV-2; (5) Patients with a history of allergy to plasma, sodium citrate or methylene blue, or those with a history of autoimmune disease or selective IGA deficiency.	Convalescent Plasma	x	Piechotta-2021 (included), as preprint	Convalescent plasma compared to placebo or standard care alone for individuals with moderate to severe disease	all-cause mortality	yes	RR 0.50 (0.05 to 5.08)	RoB2	some concerns	Deng-2020	NMA; Covalescent plasma compared to standard of care/placebo	all-cause mortality	yes	NR	RoB2	some concerns
Angus-2020 (REMAP-CAP)	Effect of Hydrocortisone on Mortality and Organ Support in Patients With Severe COVID-19: The REMAP-CAP COVID-19 Corticosteroid Domain Randomized Clinical Trial	Journal of the american medical association : JAMA	32876697	10.1001/jama.2020.17022	2020-09-02	USA	Grant (federal ministry, research foundation, etc.)	403	multi	international	Australia, Canada, France, Ireland, the Netherlands, New Zealand, UK, USA	2	NCT02735707	EUCTR 2015-002340-14				Patients aged 18 years or older with presumed or confirmed SARS-CoV-2 infection who were admitted to an intensive care unit (ICU) for provision of respiratory or cardiovascular organ support	presumption that death is imminent with lack of commitment to full support and participation in the trial in the prior 90 days. Additional exclusion criteria for the corticosteroid domain included known hypersensitivity to hydrocortisone, systemic corticosteroid use, and more than 36 hours elapsed since ICU admission	Systemic corticosteroids	x	Wagner-2021 (included)	Systemic corticosteroids plus standard care compared to standard care for adults with a suspected or confirmed diagnosis of COVID-19	all-cause mortality	yes	shock-dependent RR 0.80 (0.50 to 1.29), fixed-dose RR 0.92 (0.57 to 1.48)	RoB2	some concerns	Siemieniuk-2020	NMA; Corticosteroids vs. standard of care/placebo	all-cause mortality	yes	NR	RoB2	NR
Atallla-2021	Clinical Presentation, Course, and Risk Factors Associated with Mortality in a Severe Outbreak of COVID-19 in Rhode Island, USA, April-June 2020	Pathogens	33374131	10.3390/pathogens10010008	2020-12-24	USA	No external funding	not randomized	no RCT (Amir Waheed)		USA	NA						NA	NA	Anticoagulants	x	not referenced	NA	NA	NA	NA	NA	NA	Amir Waheed-2022, no doi provided	Prophylactic anticoagulants compared to therapeutic anticoagulants	all-cause mortality	no	NA	no tool used	NA
Avendaño-Solá-2021	A multicenter randomized open-label clinical trial for convalescent plasma in patients hospitalized with COVID-19 pneumonia	The Journal of clinical investigation	34473652	10.1172/JCI152740	2021-09-02	Spain	Grant (federal ministry, research foundation, etc.)	350	multi	national	Spain	1	NCT04345523					hospitalized for laboratory-confirmed SARS-CoV-2 infection and pneumonia diagnosed either by radiographic evidence of pulmonary infiltrates or by clinical evidence plus SpO2 ≤ 94% on room air, and within 12 days from the onset of symptoms (fever or cough)	already on mechanical ventilation (invasive or noninvasive) or high-flow oxygen devices, had Stage 4 severe chronic kidney disease or required dialysis, or if progression to death was imminent and inevitable within 24 hours according to clinical team opinion	Convalescent Plasma	x	Piechotta-2021 (included), as preprint	Convalescent plasma compared to placebo or standard care alone for individuals with moderate to severe disease	all-cause mortality	yes	RR 0.13 (0.01 to 2.26)	RoB2	low	Deng-2020	NMA; Covalescent plasma compared to standard of care/placebo	all-cause mortality	yes	NR	RoB2	some concerns
Babalola-2022	Ivermectin shows clinical benefits in mild to moderate COVID19: a randomized controlled double-blind, dose-response study in Lagos	QJM : an international journal of medicine / monthly journal of the association of physicians / Quarterly journal of medicine	33599247	10.1093/qjmed/hcab035	2021-02-18	Nigeria	Grant (federal ministry, research foundation, etc.)	62	single		Nigeria	1	ISRCTN40302986					COVID 19 PCR proven positive patients, who gave informed, written consent to participate in the study, and were either asymptomatic or had mild/moderate symptoms	COVID 19 negative patients, patients who had COVID pneumonia or requiring ventilator therapy, renal failure, thromboembolic complications, or unconscious by reduced Glasgow Coma Scale	Ivermectin	x	Popp-2021b (excluded)	NA	NA	NA	NA	NA	NA	Izcovich-2022, no doi provided	Ivermectin versus standard of care	all-cause mortality	no	NA	RoB2	NA
Bajpai-2020	Efficacy of Convalescent Plasma Therapy compared to Fresh Frozen Plasma in Severely ill COVID-19 Patients: A Pilot Randomized Controlled Trial	medRxiv		10.1101/2020.10.25.20219337	2020-10-27	India	No funding	29	single		India	1	NCT04346446					SARS-CoV-2 infection (positive by real-time PCR assay) patient, with severe COVID-19 [respiratory rate (RR) ≥30/min, oxygen saturation level less than 93% in resting state, the partial pressure of oxygen (PaO2)/oxygen concentration (FiO2) ≤300 mmHg, lung infiltrates >50% within 24 to 48 hours]	failure to obtain informed consent, patients less than 18 years or more than 65 years of age, those with co-morbid conditions (cardiopulmonary disease-structural or valvular heart disease, coronary artery disease, COPD, chronic liver disease, chronic kidney disease), patients presenting with multi-organ failure or on mechanical ventilation, pregnant females, individuals with HIV, viral hepatitis,…	Convalescent Plasma	x	Piechotta-2021 (included)	Convalescent plasma compared to placebo or standard care alone for individuals with moderate to severe disease	all-cause mortality	no	NA	RoB2	NA	not referenced	NA	NA	NA	NA	NA	NA
Balcells-2021	Early versus deferred anti-SARS-CoV-2 convalescent plasma in patients admitted for COVID-19: A randomized phase II clinical trial	PLoS medicine	33657114	10.1371/journal.pmed.1003415	2021-03-03	Chile	Grant (federal ministry, research foundation, etc.)	58	single		Chile	1	NCT04375098					over 18 years old; (2) hospitalized, with COVID-19 symptoms present at enrollment and confirmed with a positive SARS-CoV-2 real-time PCR in nasopharyngeal swab, or pending PCR result and with imaging consistent with COVID-19 pneumonia and confirmed COVID-19 close contact; (3) ≤7 days from COVID-19 symptom onset to enrollment; (4) a CALL score ≥ 9 points at enrollment (predicts high risk of progre…	PaO2/FiO2 < 200 or need for mechanical ventilation at enrollment; (2) coinfection with other relevant respiratory pathogens on admission; (3) pregnancy or lactation; (4) known IgA nephropathy or IgA deficiency; (5) previous immunoglobulin or plasma administration within the last 60 days; (6) previous severe transfusion reactions; (7) do not resuscitate indication; (8) participating in another COV…	Convalescent Plasma	x	Piechotta-2021 (excluded), as preprint	NA	NA	NA	NA	NA	NA	Deng-2020	NMA; Covalescent plasma compared to standard of care/placebo	all-cause mortality	yes	NR	RoB2	some concerns
Baldeón-2022	Effect of convalescent plasma as complementary treatment in patients with moderate COVID-19 infection	Transfusion medicine	35001439	10.1111/tme.12851	2022-01-09	Ecuador	Grant (federal ministry, research foundation, etc.)	158	multi	national	Ecuador	1	ISRCTN85216856					signed informed consent; (2) ≥18 years of age; (3) from both sexes; (4) COVID-19 diagnosis based on: any molecular testing-polymerase chain reaction (RT-PCR), clinical diagnosis or lung imaging tests; (5) patients with impairment of previously normal lung function defined with a SaO2 <90% at 0.5FiO2 and/or with an increased O2 need in the previous 24 h upon admission6; Patients with a score of 5–…	were pregnant or lactating; (2) had diagnosis of cancer, HIV infection, superimposed systemic infections, liver failure, renal failure, chronic obstructive pulmonary disease, pulmonary fibrosis, and restrictive pulmonary pathologies; (3) had been receiving immunosuppressants for a different condition than SARS-CoV-2 infection; (4) were participating in any other clinical trial; (5) patients with …	Convalescent Plasma	x	not referenced	NA	NA	NA	NA	NA	NA	Deng-2020	NMA; Covalescent plasma compared to standard of care/placebo	all-cause mortality	no	NA	RoB2	NA
Bar-2021	A randomized controlled study of convalescent plasma for individuals hospitalized with COVID-19 pneumonia	The Journal of clinical investigation	34788233	10.1172/JCI155114	2021-11-17	USA	Grant (federal ministry, research foundation, etc.)	80	multi	national	USA	1	NCT04397757					hospitalized adults with RT-PCR–confirmed SARS-CoV-2 infection, radiographic documentation of pneumonia, and abnormal respiratory status, defined as room air saturation of oxygen (SaO2) less than 93%, or requiring supplemental oxygen, or tachypnea with a respiratory rate greater than or equal to 30	contraindication to transfusion, were participating in other clinical trials of investigational COVID-19 therapy, if there was clinical suspicion that the etiology of acute illness was primarily due to a condition other than COVID-19, or if ABO-compatible CCP was unavailable.	Convalescent Plasma	x	not referenced	NA	NA	NA	NA	NA	NA	Deng-2020	NMA; Covalescent plasma compared to standard of care/placebo	all-cause mortality	yes	NR	RoB2	some concerns
Bégin-2021	Convalescent plasma for hospitalized patients with COVID-19: an open-label, randomized controlled trial	Nature medicine	34504336	10.1038/s41591-021-01488-2	2021-09-09	Canada	Grant (federal ministry, research foundation, etc.)	940	multi	international	Canada, the US, Brazil	1	NCT04348656					≥16 years of age in Canada or ≥18 years of age in the United States and Brazil; (2) admitted to the hospital ward with confirmed COVID-19; (3) required supplemental oxygen; and (4) a 500-ml of ABO-compatible COVID-19 convalescent plasma (CCP) was available. The availability of ABO-compatible convalescent plasma from donors who had recovered from COVID-19 infection was an eligibility requirement	more than 12 d from the onset of respiratory symptoms; (2) imminent or current intubation; (3) a contraindication to plasma transfusion; or (4) a plan for no active treatment	Convalescent Plasma	x	not referenced	NA	NA	NA	NA	NA	NA	Deng-2020	NMA; Covalescent plasma compared to standard of care/placebo	all-cause mortality	yes	NR	RoB2	some concerns
Beigel-2020	Remdesivir for the Treatment of Covid-19 — Final Report	The new England journal of medicine	32445440	10.1056/NEJMoa2007764	2020-10-08	USA	Grant (federal ministry, research foundation, etc.)	1062	multi	international	USA, Denmark, UK, Greece, Germany, Korea, Mexico, Spain, Japan, Singapore	1	NCT04280705					participants 18 years of age or older who were hospitalized with symptoms suggestive of COVID-19 were assessed for eligibility. Participants had to meet one of the following criteria suggestive of lower respiratory tract infection at the time of enrollment: radiographic infiltrates by imaging study, peripheral oxygen saturation (SpO2) ≤94% on room air, or requiring supplemental oxygen, mechanical…	having either an alanine aminotransferase (ALT) or an aspartate aminotransferase (AST) > 5 times the upper limit of the normal range; impaired renal function as determined by calculating an estimated glomerular filtration rate (eGFR), or need for hemodialysis or hemofiltration; allergy to study product; pregnancy or breast-feeding; and anticipated discharge from the hospital or transfer to anothe…	Remdesivir	x	Ansems-2021 (included)	Remdesivir compared to placebo or standard care alone	all-cause mortality	yes	RR 0.74 (0.54 to 1.01)	RoB2	low	Lee-2022	Comparing remdesivir versus standard of care/placebo	all-cause mortality	yes	MV RR 1.14 (0.71 to 1.81); OXYGEN RR 0.57 (0.37 to 0.89); NO OXYGEN RR 0.84 (0.18 to 4.02)	RoB2	low
Bennett-Guerrero-2021	Severe Acute Respiratory Syndrome Coronavirus 2 Convalescent Plasma Versus Standard Plasma in Coronavirus Disease 2019 Infected Hospitalized Patients in New York: A Double-Blind Randomized Trial	Critical care medicine	33870923	10.1097/CCM.0000000000005066	2021-07-01	USA	Non-industry (grant (federal ministry, research foundation, etc.)) and industry (supported, in part, by Stony Brook Medicine) and private funding	74	single		USA	1	NCT04344535					adult patients hospitalized with a confirmed diagnosis of COVID-19 infection from severe acute respiratory syndrome coronavirus 2 (SARS-CoV-2) reverse transcription polymerase chain reaction (PCR) testing.	contraindication to transfusion or history of prior reactions to transfusion blood products, 2) receipt of pooled (polyclonal) immunoglobulin or any intravenous polyclonal immunoglobulin (IVIG) in past 30 days, 3) female subjects with positive pregnancy test, breastfeeding, or planning to become pregnant/breastfeed during the study period, 4) in the treating physician’s opinion, the patient is un…	Convalescent Plasma	x	Piechotta-2021 (awaiting classification)	NA	NA	NA	NA	NA	NA	Deng-2020	NMA; Covalescent plasma compared to standard of care/placebo	all-cause mortality	no	NA	RoB2	NA
Biber-2021	Favorable outcome on viral load and culture viability using Ivermectin in early treatment of non-hospitalized patients with mild COVID-19 – A double-blind, randomized placebo-controlled trial	medRxiv		10.1101/2021.05.31.21258081	2021-05-31	Israel	Industry (Super-Pharm Professional donated the drug and the placebo pills)	116	multi	national	Israel	1	NCT04429711					18 years of age or older; not pregnant; with molecular confirmation of COVID-19 by RT-PCR; and with the intention to receive results within the first three days from symptoms onset	weighed below 40kg, were with known allergy to the drugs, unable to take oral medication, participating in another RCT for treatment of COVID-19. In addition, patients who had RT-PCR results with Ct (cycle threshold) value >35 in first two consecutive were excluded	Ivermectin	x	not referenced	NA	NA	NA	NA	NA	NA	Izcovich-2022	Ivermectin versus standard of care	all-cause mortality	no	NA	RoB2	NA
Borba-2020	Effect of High vs Low Doses of Chloroquine Diphosphate as Adjunctive Therapy for Patients Hospitalized With Severe Acute Respiratory Syndrome Coronavirus 2 (SARS-CoV-2) Infection: A Randomized Clinical Trial	JAMA network open	32330277	10.1001/jamanetworkopen.2020.8857	2020-04-24	Brazil	Grant (federal ministry, research foundation, etc.)	81	single		Brazil	1	NCT04323527					Hospitalized patients with clinical suspicion of COVID-19 (ie, history of fever and any respiratory symptom, eg, cough or rhinorrhea), aged 18 years or older at the time of inclusion, with respiratory rate higher than 24 rpm and/or heart rate higher than 125 bpm (in the absence of fever) and/or peripheral oxygen saturation lower than 90% in ambient air and/or shock (ie, arterial pressure lower th…	Patients younger than 18 years were not included due to the known lower morbidity and mortality from COVID-19 in this group	Hydroxychloroquine or Chloroquine	x	not referenced	NA	NA	NA	NA	NA	NA	Siemieniuk-2020	NMA; Hydroxychloroquine versus standard of care/placebo	all-cause mortality	no	NA	RoB2	NR
Boulware-2020	Hydroxychloroquine as Postexposure Prophylaxis for Covid-19	The new England journal of medicine	32492293	10.1056/NEJMoa2016638	2020-08-06	USA	Grant (federal ministry, research foundation, etc.)	921	multi	international	USA, Canada	1	NCT04308668					household or occupational exposure to a person with confirmed Covid-19 at a distance of less than 6 ft for more than 10 minutes while wearing neither a face mask nor an eye shield (high-risk exposure) or while wearing a face mask but no eye shield (moderate-risk exposure)	Participants were excluded if they were younger than 18 years of age, were hospitalized, or met other exclusion criteria: hydroxychloroquine allergy, retinal eye disease, glucose-6-phosphate dehydrogenase (G-6-PD) deficiency, chronic kidney disease (stage 4 or 5 or receiving dialysis), porphyria, weight less than 40 kg, receiving chemotherapy, or concurrently using hydroxychloroquine, azithromyci…	Hydroxychloroquine or Chloroquine	x	Singh-2021 (included)	HCQ compared to standard care without HCQ, or placebo	all-cause mortality	no	NA	RoB1	NA	not referenced	NA	NA	NA	NA	NA	NA
Brown-2020	Hydroxychloroquine vs. Azithromycin for Hospitalized Patients with COVID-19 (HAHPS): Results of a Randomized, Active Comparator Trial	Annals of the american thoracic society	33166179	10.1513/AnnalsATS.202008-940OC	2020-11-09	USA	Grant (federal ministry, research foundation, etc.)	85	multi	national	USA	1	NCT04329832					patients with symptomatic laboratory-confirmed COVID-19 within 10 days of a positive test for COVID-19	ethical reasons (e.g., prisoners) or for safety reasons (e.g., known long QT, seizure disorder, or renal or liver failure)	Hydroxychloroquine or Chloroquine	Antibiotics	not referenced	NA	NA	NA	NA	NA	NA	Siemieniuk-2020, no doi provided	NMA; Hydroxychloroquine versus standard of care/placebo	all-cause mortality	yes	NR	RoB2	NR
Butler-2021 (PRINCIPLE)	Doxycycline for community treatment of suspected COVID-19 in people at high risk of adverse outcomes in the UK (PRINCIPLE): a randomised, controlled, open-label, adaptive platform trial	The lancet. Respiratory medicine	34329624	10.1016/S2213-2600(21)00310-6	2021-07-27	UK	Grant (federal ministry, research foundation, etc.)	2689	multi	national	UK	2	ISRCTN86534580	EUCTR 2020-001209-22				65 years or older, or 50 years or older with comorbidities, who had ongoing symptoms (for ≤14 days) from PCR-confirmed SARS-CoV-2 infection or suspected COVID-19	inpatient in hospital, they had almost recovered (general condition much improved and COVID-19 symptoms now mild or almost absent), in the judgement of the recruiting clinician was deemed ineligible, or if they had previously been assigned to a group in the PRINCIPLE trial. People were ineligible to be assigned to doxycycline if they were already taking antibiotics for an acute condition or if do…	Antibiotics	x	not referenced	NA	NA	NA	NA	NA	NA	Zhang-2021	NMA; Antibiotics compared to standard of care	all-cause mortality	yes	NR	RoB2	high
Caballero-García-2021	Effect of Vitamin D Supplementation on Muscle Status in Old Patients Recovering from COVID-19 Infection	Medicina (Kaunas)	34684116	10.3390/medicina57101079	2021-10-09	Spain	Grant (federal ministry, research foundation, etc.)	not randomized	no RCT (Hosseini)		Spain	NA						healthy old male patients that have suffered from recent COVID-19 infection, and (b) no comorbidities such as cardiac, renal or respiratory pathologies or recent bone fractures	NR	Vitamin D3	x	not referenced	NA	NA	NA	NA	NA	NA	Hosseini-2022, no doi provided	Vitamin D compared to no vitamin D supplemention/placebo in hospitalized COVID-19 patients	all-cause mortality	no	NA	RoB1	NA
Caricchio-2021	Effect of Canakinumab vs Placebo on Survival Without Invasive Mechanical Ventilation in Patients Hospitalized With Severe COVID-19: A Randomized Clinical Trial	Journal of the american medical association : JAMA	34283183	10.1001/jama.2021.9508	2021-07-20	USA	Industry (This study was sponsored by Novartis Pharma AG, Basel, Switzerland)	454	multi	international	Europe, USA	2	NCT04362813	EUCTR 2020-001370-30				hospitalized patients with severe COVID-19, at least 12 years old (United States) or 18 years old (Europe), and had hypoxemia but did not require IMV. Inclusion criteria included a diagnosis of infection with SARS-CoV-2 within 7 days prior to randomization, diagnosis of pneumonia with pulmonary infiltrates on chest x-ray or computed tomographic scan within 5 days prior to randomization, periphera…	Patients were not eligible if they had been treated with therapies targeting IL-1 or IL-6, had a suspected or known untreated active infection due to another pathogen, or if progression to death was imminent within 24 hours according to the investigator.	IL-1-blocking agents	x	Davidson-2022 (included)	Anakinra compared to standard of care/placebo for mild/moderate/severe/critical COVID‐19	clinical improvement	no	NA	RoB2	NA	not referenced	NA	NA	NA	NA	NA	NA
Cavalcanti-2020	Hydroxychloroquine with or without Azithromycin in Mild-to-Moderate Covid-19	The new England journal of medicine	32706953	10.1056/NEJMoa2019014	2020-07-23	Brazil	Non-industry (grant (federal ministry, research foundation, etc.)) and industry (EMS Pharma, which provided partial funding, the trial drugs, and logistic support)	667	multi	national	Brazil	2	NCT04322123	RBR-9d8z6m				18 years of age or older and had been hospitalized with suspected or confirmed Covid-19 with 14 or fewer days since symptom onset	use of supplemental oxygen at a rate of more than 4 liters per minute as administered by a nasal cannula or at a level of at least 40% as administered by a Venturi mask; the use of supplemental oxygen administered by a high-flow nasal cannula or invasive or noninvasive ventilation; and a history of severe ventricular tachycardia or electrocardiographic findings with a corrected QT interval (QTc) …	Hydroxychloroquine or Chloroquine	Antibiotics	Singh-2021 (included)	HCQ compared to standard care without HCQ, or placebo	all-cause mortality	yes	RR 1.20 (0.41 to 3.51)	RoB1	NR (high)	Siemieniuk-2020	NMA; Hydroxychloroquine versus standard of care/placebo	all-cause mortality	yes	NR	RoB2	NR
Chaccour-2021	The effect of early treatment with ivermectin on viral load, symptoms and humoral response in patients with non-severe COVID-19: A pilot, double-blind, placebo-controlled, randomized clinical trial	EClinicalMedicine	33495752	10.1016/j.eclinm.2020.100720	2021-01-19	Spain	Non-industry and industry (Idipharma SL (Noain, Spain) contributed with in kind placebo tablets)	24	single		Spain	2	NCT04390022	EUCTR 2020-001474-29				outpatients attending the Emergency Room of the Clínica Universidad de Navarra (Pamplona, Spain) with symptoms compatible with COVID-19, no more than 72 h of fever or cough and a positive PCR for SARS-CoV-2	positive IgG against SARS-CoV-2, comorbidities considered risk factors for severe disease or COVID-19 pneumonia at baseline were excluded	Ivermectin	x	Popp-2021b (included), no doi provided	Ivermectin compared to placebo or standard of care for people with moderate‐to‐severe COVID‐19 treated in an inpatient setting	all-cause mortality	no	NA	RoB2	NA	Izcovich-2022, no doi provided	Ivermectin versus standard of care	all-cause mortality	no	NA	RoB2	NA
Chachar-2020	Effectiveness of Ivermectin in SARS-CoV-2/COVID-19 Patients	International journal of sciences		10.18483/ijSci.2378	2020-09-01	Pakistan	NR	50	single		Pakistan	1 (Registration number not reported in the publication, active search)	NCT04739410					All patients diagnosed with COVID-19 infection with positive reverse transcriptase RT-PCR test, who were willing to participate in this study. Patients having age of 18-75 years. Patients of both genders male and female. Patients who had mild symptoms of Corona virus disease and RT- PCR positive for SARS-Cov-2. Ability to take oral medication and were willing to adhere to the drug intake regimen	Known severe allergic reactions to Ivermectin. Pregnancy or breastfeeding. Severe symptoms likely attributed to Cytokine Release Storm. Malignant diseases. Chronic kidney disease. Cirrhosis liver with Child class B or C	Ivermectin	x	Popp-2021b (included)	Ivermectin compared to placebo or standard of care for people with moderate‐to‐severe COVID‐19 treated in an inpatient setting	all-cause mortality	no	NA	RoB2	NA	Izcovich-2022, no doi provided	Ivermectin versus standard of care	all-cause mortality	no	NA	RoB2	NA
Chahla-2021	A RANDOMIZED TRIAL - INTENSIVE TREATMENT BASED IN IVERMECTIN AND IOTA-CARRAGEENAN AS PRE-EXPOSURE PROPHYLAXIS FOR COVID- 19 IN HEALTHCARE AGENTS	medRxiv		10.1101/2021.03.26.21254398	2021-03-30	Argentina	Internal resources only	234	single		Argentina	1	NCT04701710					over 18 years of age, of both sexes, and at the start of enrollment, no subject had Covid-19 disease diagnosed by negative RT-PCR.	under 18 years of age, pregnant or actively breastfeeding women, presenting symptoms related to COVID-19 disease, concurrent autoimmune or chronic disease, immune suppression, active infectious diseases, a history of previous SARS-CoV-2 infection confirmed by RT-PCR, medical history, and a clinical questioning.	Ivermectin	x	Popp-2021b (excluded)	NA	NA	NA	NA	NA	NA	Izcovich-2022	Ivermectin versus standard of care	all-cause mortality	no	NA	RoB2	NA
Chen-2020a, BLAZE-1 (phase 2)	SARS-CoV-2 Neutralizing Antibody LY-CoV555 in Outpatients with Covid-19	The new England journal of medicine	33113295	10.1056/NEJMoa2029849	2020-10-28	USA	Industry (funded by Eli Lilly)	467	multi	national	USA	1	NCT04427501					≥18 years of age at the time of randomization, currently not hospitalized, have one or more mild or moderate COVID-19 symptoms: fever, cough, sore throat, malaise, headache, muscle pain, gastrointestinal symptoms or shortness of breath with exertion. Must have sample collection of first positive SARS-CoV-2 viral infection determination <= 3 days prior to start of the infusion. Men or non-pregnant…	SpO2 ≤ 93% on room air at sea level or PaO2/FiO2 < 300, respiratory rate ≥30 per minute, heart rate ≥125 per minute. Require mechanical ventilation or anticipated impending need for mechanical ventilation. Have known allergies to any of the components used in the formulation of the interventions. Have hemodynamic instability requiring use of pressors within 24 hours of randomization. Suspected or…	mAbs	x	Kreuzberger-2021 (included), BLAZE-1	Casirivimab/imdevimab compared to usual care alone in hospitalised individuals with COVID-19 (moderate to severe disease)	all-cause mortality	no	NA	RoB2	NA	Deng-2020	NMA; Casirivimab+imdevimab compared to SoC/placebo	all-cause mortality	no	NA	RoB2	NA
Chen-2020b	Efficacy of hydroxychloroquine in patients with COVID-19: results of a randomized clinical trial	medRxiv		10.1101/2020.03.22.20040758	2020-04-10	China	Grant (federal ministry, research foundation, etc.)	62	single		China	1	ChiCTR2000029559					Age ≥ 18 years; 2. Laboratory (RT-PCR) positive of SARS-CoV-2; 3. Chest CT with pneumonia; 4. SaO2/SPO2 ratio > 93% or PaO2/FIO2 ratio > 300 mmHg under the condition in the hospital room (mild illness); 5. Willing to receive a random assignment to any designated treatment group and not participating in another study at the same time	Severe and critical illness patients or participating in the trial does not meet the patient’s maximum benefit or does not meet any criteria for safe follow-up in the protocol after a doctor’s evaluation; 2. Retinopathy and other retinal diseases; 3. Conduction block and other arrhythmias; 4. Severe liver disease (e.g., Child-Pugh score ≥ C or AST> twice the upper limit); 5. Pregnant or breastfee…	Hydroxychloroquine or Chloroquine	x	Singh-2021 (included)	HCQ compared to standard care without HCQ, or placebo	all-cause mortality	no	NA	RoB1	NA	Siemieniuk-2020	NMA; Hydroxychloroquine versus standard of care/placebo	all-cause mortality	no	NA	RoB2	NR
Chen-2020c	Efficacy and safety of chloroquine or hydroxychloroquine in moderate type of COVID-19: a prospective open-label randomized controlled study	medRxiv		10.1101/2020.06.19.20136093	2020-06-22	China	Grant (federal ministry, research foundation, etc.)	67	single		China	1	ChiCTR2000030054					18 to 75 years of age, inhabitants of the Wuhan area, and diagnosed with mild or moderate types of COVID-19 based on the Chinese Diagnosis and Treatment Protocol for Novel Coronavirus Pneumonia (5th −7th Editions) [13-15]. Patients had positive results on reverse transcription polymerase chain reaction (RT-PCR) test for SARS-CoV-2 or lung changes characteristic of COVID-19 on computerized tomogra…	NR	Hydroxychloroquine or Chloroquine	x	not referenced	NA	NA	NA	NA	NA	NA	Siemieniuk-2020	NMA; Hydroxychloroquine versus standard of care/placebo	all-cause mortality	yes	NR	RoB2	NR
Chen-2020d	A multicenter, randomized, open-label, controlled trial to evaluate the efficacy and tolerability of hydroxychloroquine and a retrospective study in adult patients with mild to moderate coronavirus disease 2019 (COVID-19)	PLoS one	33264337	10.1371/journal.pone.0242763	2020-12-02	Taiwan	Grant (federal ministry, research foundation, etc.)	33	multi	national	Taiwan	1	NCT04384380					aged 20–79 y and confirmed positive for SARS-CoV-2 infection by real-time reverse transcription polymerase chain reaction (rRT-PCR). They provided signed informed consent to participate in this study.	documented history of hypersensitivity to quinine derivatives; (b) retinal disease; (c) hearing loss; (d) severe neurological or mental illness; (e) pancreatitis; (f) lung disease; (g) liver disease (alanine aminotransferase/aspartate aminotransferase > 3× the normal upper limit); (h) kidney disease (estimated glomerular filtration rate < 30 mL/min/1.73 m2 according to MDRD or CKD-EPI); (i) hemat…	Hydroxychloroquine or Chloroquine	x	Singh-2021 (included), as preprint	HCQ compared to standard care without HCQ, or placebo	all-cause mortality	yes	not estimable	RoB1	NR (high)	Siemieniuk-2020	NMA; Hydroxychloroquine versus standard of care/placebo	all-cause mortality	yes	NR	RoB2	NR
Chen-2021	First-in-Human Study of Bamlanivimab in a Randomized Trial of Hospitalized Patients With COVID-19	Clinical pharmacology and therapeutics	34455583	10.1002/cpt.2405	2021-08-28	USA	Industry (fully funded by Eli Lilly and Company)	26	multi	national	USA	1	NCT04411628					18–85 years of age who were hospitalized or in the process of being admitted to a hospital with laboratory confirmed COVID-19 infection. Patients were diagnosed as having moderate to severe COVID-19 based on FDA guidelines. Initial laboratory confirmation of COVID-19 was required ≤ 14 days at the time of randomization.	medical condition requiring or anticipating impending need of invasive mechanical ventilation; had a saturation of peripheral oxygen < 88% while breathing room air at rest. Patients on supplemental oxygen were permitted in the trial	mAbs	x	not referenced	NA	NA	NA	NA	NA	NA	Deng-2020	NMA; Casirivimab+imdevimab compared to SoC/placebo	all-cause mortality	no	NA	RoB2	NA
Chowdhury-2021	A Randomized Trial of Ivermectin-Doxycycline and Hydroxychloroquine-Azithromycin therapy on COVID19 patients	Research square		10.21203/rs.3.rs-38896/v1	2020-07-14	Bangladesh	No funding	125	single		Bangladesh	1 (Registration number not reported in the publication, active search)	NCT04434144					Patients with mild to moderate COVID-19 disease, tested positive by RT PCR for SARS-CoV-2 infection at Chakoria Upazilla Health Complex, Cox's Bazar, Bangladesh	unstable comorbid conditions like bronchial asthma, COPD, ischemic heart disease, uncontrolled diabetes mellitus, advanced renal and hepatic disease, carcinoma, hospitalized, and Immuno-compromised patients	Ivermectin	x	Popp-2021b (excluded), as journal publication	NA	NA	NA	NA	NA	NA	Izcovich-2022	Ivermectin versus standard of care	all-cause mortality	no	NA	RoB2	NA
CJWT629A12301-2021	Hydroxychloroquine Monotherapy and in Combination With Azithromycin in Patients With Moderate and Severe COVID-19 Disease	clinical trials.gov			2020-04-22	USA	Industry (Novartis)	20	multi	national	USA	1	NCT04358081					Informed consent must be obtained prior to participation in the study. Adult patient ≥ 18 years old. Severe Acute Respiratory Syndrome Coronavirus (SARS-CoV)-2 infection confirmed by polymerase chain reaction (PCR) test from respiratory tract specimen (e.g nasopharyngeal swab). Onset of signs and symptoms of COVID19 illness ≤ 7 days prior to randomization (including but not limited to fever, coug…	Use of other investigational drugs or newly approved COVID-19 treatments within 5-half lives or 30 days of enrolment. History of hypersensitivity to any of the study treatments or its excipients or to drugs of similar chemical classes. Participation in any other clinical trial of an experimental treatment for COVID-19. Expectation of concurrent treatment with any other agents or potential direct …	Antibiotics	x	Popp-2021a (included)	Azithromycin compared to placebo or standard of care alone for inpatients individuals with moderate to severe COVID‐19	all-cause mortality	no	NA	RoB2	NA	not referenced	NA	NA	NA	NA	NA	NA
Clemency-2021	A randomized controlled trial of inhaled ciclesonide for outpatient treatment of symptomatic COVID-19 infections	medRxiv		10.1101/2021.09.07.21261811	2021-09-12	USA	Industry (sponsored and funded by Covis Pharma GmbH. Covis Pharma GmbH approved the study design, the data collection plan, the data analysis plan, and the decision to publish)	400	multi	national	USA	1	NCT04377711					were at least 12 years of age, (2) had a positive SARS-CoV-2 molecular or antigen diagnostic sample obtained in the previous 72 hours, (3) were not hospitalized or under consideration for hospitalization, (4) had an oxygen saturation of at least 93% on room air, (5) were able to demonstrate successful use of an MDI, and (6) had at least one of the following symptoms of COVID: fever, cough, or dys…	had a history of hypersensitivity to ciclesonide, (2) had taken an inhaled or intranasal corticosteroid within 14 days, (3) had taken oral corticosteroids within 90 days, (4) had participated in any other clinical trial or use of any investigational agent within 30 days, (5) had a history of cystic fibrosis, (6) has a history of idiopathic pulmonary fibrosis, (7) were receiving treatment with hyd…	Inhaled corticosteroids	x	Griesel-2022 (included)	Inhaled corticosteroids (plus standard of care) versus standardof care (with or without placebo) for mild COVID-19	all-cause mortality	yes	not estimable	RoB2	low	not referenced	NA	NA	NA	NA	NA	NA
CORIMUNO-2021	Effect of anakinra versus usual care in adults in hospital with COVID-19 and mild-to-moderate pneumonia (CORIMUNO-ANA-1): a randomised controlled trial	The lancet. Respiratory medicine	33493450	10.1016/S2213-2600(20)30556-7	2021-01-22	France	Grant (federal ministry, research foundation, etc.)	116	multi	national	France	2	NCT04341584	EUCTR 2020-001246-18				confirmed SARS-CoV-2 infection (positive on real-time RT-PCR or chest CT scan typical of COVID-19 pneumonia, or both) with mild-to-moderate, severe, or critical pneumonia (ie, receiving oxygen at a flow of >3 L/min via mask or nasal cannula and a score of ≥5 points on the WHO Clinical Progression Scale [WHO-CPS] 10-point ordinal scale	known hypersensitivity to anakinra or any of its excipients, pregnancy, current documented bacterial infection, an absolute neutrophil count of 1·0 × 109 per L or less, a platelet concentration of less than 50 G/L, serum aspartate aminotransferase or serum alanine aminotransferase of more than five-times the upper limit of normal, or severe renal insufficiency defined by an estimated glomerular f…	IL-1-blocking agents	x	Davidson-2022 (included)	Anakinra compared to standard of care/placebo for mild/moderate/severe/critical COVID‐19	clinical improvement	yes	RR 0.97 (0.71 to 1.31)	RoB2	some concerns	Naveed-2022, no doi provided	Anakinra compared to standard of care/control group	all-cause mortality (Note: laboratory values were not used for this study)	yes	RR 0.93 (0.47 to 1.83)	no tool used	NA
CORIMUNO-2022	Sarilumab in adults hospitalised with moderate-to-severe COVID-19 pneumonia (CORIMUNO-SARI-1): An open-label randomised controlled trial	The lancet. Rheumatology	34812424	10.1016/S2665-9913(21)00315-5	2021-11-17	France	Grant (federal ministry, research foundation, etc.)	148	multi	national	France	2	NCT04324073	EUCTR 2020-001246-18				Hospitalised patients 18 years or older were eligible for the CORIMUNO-19 cohort if they had confirmed SARS CoV-2 infection (positive on RT-PCR or typical chest CT scan) with mild-to-moderate, severe, or critical pneumonia (receiving > 3L/min of oxygen and having a WHO Clinical Progression Scale [CPS] score > 5	Pregnant women were excluded from the study	IL-6-blocking agents	x	not referenced	NA	NA	NA	NA	NA	NA	Yu-2022, no doi provided	Tocilizumab or sarilumab (pooled in meta-analysis) versus standard care/placebo	all-cause mortality	yes	RR 0.64 (0.29 to 1.43)	RoB1	NR (some concerns)
Corral-Gudino-2021	Methylprednisolone in adults hospitalized with COVID-19 pneumonia : An open-label randomized trial (GLUCOCOVID)	Wiener klinische Wochenschrift	33534047	10.1007/s00508-020-01805-8	2021-02-03	Spain	NR	64	multi	national	Spain	2	EUCTR 2020-001934-37	REec 2020-001934-37				hospitalized subjects over 18 years of age with a laboratory confirmed diagnosis of SARS-CoV‑2 infection. Additional inclusion criteria consisted of several parameters: 1. Symptom duration of at least 7 days 2. Radiological evidence of lung disease on chest X‑ray or computed tomography (CT) scan 3. Moderate to severe disease with abnormal gas exchange: (a) partial pressure of oxygen/fraction of i…	mechanically ventilated, hospitalized in the intensive care unit (ICU), treated with corticosteroids or immunosuppressive drugs at the time of enrolment, had chronic kidney disease on dialysis, or were pregnant	Systemic corticosteroids	x	Wagner-2021 (included)	Systemic corticosteroids plus standard care compared to standard care for adults with a suspected or confirmed diagnosis of COVID-19	all-cause mortality	yes	RR 1.16 (0.41 to 3.27)	RoB2	some concerns	Siemieniuk-2020	NMA; Corticosteroids vs. standard of care/placebo	all-cause mortality	yes	NR	RoB2	NR (some concerns)
Cremer-2021	Double-blind randomized proof-of-concept trial of canakinumab in patients with COVID-19 associated cardiac injury and heightened inflammation	European heart journal open	35923169	10.1093/ehjopen/oeab002	2021-07-29	USA	Industry (This study was funded by an investigator-initiated grant from Novartis)	45	single		USA	1	NCT04365153					≥18 years old, hospitalized for COVID-19 infection with a documented upper respiratory tract specimen positive for SARS-CoV2 RNA, had a troponin T > 99th percentile upper reference range, an NT-proBNP greater than the age-adjusted upper reference limit, and a C-reactive protein (CRP) >50 mg/L	myocardial infarction (MI) according to the 4th universal definition of MI,14 uncontrolled systemic bacterial infection, mechanical ventilation for greater than 48 h, or haemodynamic instability requiring mechanical circulatory support	IL-1-blocking agents	x	Davidson-2022 (included), wrong doi	Anakinra compared to standard of care/placebo for mild/moderate/severe/critical COVID‐19	clinical improvement	no	NA	RoB2	NA	not referenced	NA	NA	NA	NA	NA	NR (low)
Dabbous-2021	Efficacy of favipiravir in COVID-19 treatment: a multi-center randomized study	Archives of virology	33492523	10.1007/s00705-021-04956-9	2021-01-25	Egypt	NR	96	multi	national	Egypt	1	NCT04351295					adult 18 to 80 years of age with confirmed SARS-CoV-2 infection with mild or moderate symptoms and having been admitted to the hospital three days after the onset of symptoms	allergy or contraindication to the drug, pregnant and lactating mothers, and patients with cardiac problems, liver or renal failure, or other organ failure	Hydroxychloroquine or Chloroquine	x	not referenced	NA	NA	NA	NA	NA	NA	Siemieniuk-2020, no doi provided	NMA; Hydroxychloroquine versus standard of care/placebo	all-cause mortality	yes	NR	RoB2	NR (low)
Davoodi-2020	Febuxostat therapy in outpatients with suspected COVID-19: A clinical trial	International journal of clinical practice	32603531	10.1111/ijcp.13600	2020-07-17	Iran	Grant (federal ministry, research foundation, etc.)	60	single		Iran	1	IRCT2019072704434N1					chest CT finding compatible with COVID-19 infection along with other symptoms of coronavirus infection. Bilateral and peripheral ground-glass and consolidative pulmonary opacities were the hallmarks of CT findings. 2; any symptoms of respiratory tract involvement including cough, dyspnoea or tachypnoea along with a history of contact with a known case of COVID-19 3; creatinine clearance greater t…	Suspicious patients for COVID-19 pneumonia who had severe underlying diseases such as cardiovascular, lung and kidney diseases, 2; patients with severe pneumonia needing hospitalisation, 3; patient who were unable to take oral medications and 4; concurrent use of azathioprine, didanosine, mercaptopurine or pegloticase (due to drug interaction with FBX).	Hydroxychloroquine or Chloroquine	x	Singh-2021 (included)	HCQ compared to standard care without HCQ, or placebo	all-cause mortality	no	NA	RoB1	NA	Siemieniuk-2020	NMA; Hydroxychloroquine versus standard of care/placebo	all-cause mortality	no	NA	RoB2	NR (some concerns)
De Santis-2022	High-Dose Convalescent Plasma for Treatment of Severe COVID-19	Emerging infectious diseases	35081022	10.3201/eid2803.212299	2022-03-03	Brazil	Grant (federal ministry, research foundation, etc.)	110	multi	national	Brazil	1	RBR-7f4mt9f					diagnosis of COVID-19 based on RT-PCR results; 2) respiratory distress (oxygen saturation at room air <93%, or ar- terial partial pressure of oxygen/fraction of inspired oxygen <300, or requiring mechanical ventilation) re- sulting from pneumonia; 3) being within 10 days of initial symptoms; 4) age 18–80 years; and 5) signed written informed consent by the patient or legal rep- resentative	history of previous severe allergy to plasma transfusion, 2) severe congestive heart failure, 3) terminal renal fail- ure, 4) hepatic cirrhosis, 5) any severe illness expected to confer a short life expectancy, 6) participation in any other clinical trial with therapeutic intervention, and 7) immunosuppression.	Convalescent Plasma	x	not referenced	NA	NA	NA	NA	NA	NA	Deng-2020	NMA; Covalescent plasma compared to standard of care/placebo	all-cause mortality	yes	NR	RoB2	NR (low)
Declercq-2021	Effect of anti-interleukin drugs in patients with COVID-19 and signs of cytokine release syndrome (COV-AID): a factorial, randomised, controlled trial	The lancet. Respiratory medicine	34756178	10.1016/S2213-2600(21)00377-5	2021-10-29	Belgium	Grant (federal ministry, research foundation, etc.)	342	multi	national	Belgium	2	NCT04330638	EUCTR 2020-001500-41				older than 18 years, had a laboratory proven diagnosis of COVID-19 with symptoms between 6 and 16 days, a ratio of the partial pressure of oxygen (PaO2) to the fraction of inspired oxygen (FiO2; P:F ratio) of less than 350 mm Hg on room air or less than 280 mm Hg on supplemental oxygen and bilateral pulmonary infiltrates.	mechanical ventilation for more than 24 h at randomisation; a clinical frailty score greater than 3 before SARS-CoV-2 infection32; unlikelihood to survive beyond 48 h based on clinical assessment; an active co-infection defined on clinical grounds (positive blood or sputum cultures); thrombocytopenia of less than 50 000/μL or neutropenia of less than 1500/μL; a history of bowel perforation or div…	IL-6-blocking agents	IL-1-blocking agents	not referenced	NA	NA	NA	NA	NA	NA	Yu-2022, no doi provided	Tocilizumab or sarilumab (pooled in meta-analysis) versus standard care/placebo	all-cause mortality	yes	RR 1.02 (0.44 to 2.36)	RoB1	NR (some concerns)
Deftereos-2020	Effect of Colchicine vs Standard Care on Cardiac and Inflammatory Biomarkers and Clinical Outcomes in Patients Hospitalized With Coronavirus Disease 2019: The GRECCO-19 Randomized Clinical Trial	JAMA network open	32579195	10.1001/jamanetworkopen.2020.13136	2020-06-24	Greece	Industry (ELPEN Pharmaceuticals, Acarpia Pharmaceuticals, and Karian Pharmaceuticals)	110	multi	national	Greece	2	NCT04326790	EUCTR 2020-001455-40				Hospitalized adult patients diagnosed with SARS-CoV-2 infection, confirmed with polymerase chain reaction–reverse transcriptase testing, were considered eligible if they had a body temperature of 37.5 °C or greater and 2 or more of the following: sustained coughing, sustained sore throat, anosmia and/or ageusia, fatigue and/or tiredness, and arterial oxygen partial pressure lower than 95 mm Hg on…	pregnancy or lactation, known hypersensitivity to colchicine, known hepatic failure, estimated glomerular filtration rate under 20 mL/min/1.73 m2, corrected QT interval of 450 milliseconds or higher (according to the Bazett formula) on a 12-lead surface electrocardiogram (although colchicine has no known effects on repolarization, this exclusion criterion was implemented because of concerns that …	Colchicine	x	Mikolajewska-2021 (included)	Colchicine plus standard pf care compared to standard of care (plus/minus placebo) for hospitalised people with COVID‐19 and moderate to severe disease	all‐cause mortality	yes	RR 0.23 (0.03 to 1.97)	RoB2	high	Kow-2022, no doi provided	Colchicine compared to no colchicine	all‐cause mortality	yes	OR 0.21 (0.02 to 1.97)	RoB2	NR (low)
Dequin-2020	Effect of Hydrocortisone on 21-Day Mortality or Respiratory Support Among Critically Ill Patients With COVID-19: A Randomized Clinical Trial	Journal of the american medical association : JAMA	32876689	10.1001/jama.2020.16761	2020-09-02	France	Grant (federal ministry, research foundation, etc.)	149	multi	national	France	2	NCT02517489	EUCTR 2015-001239-19				Patients aged at least 18 years admitted to 1 of the 9 participating French ICUs for acute respiratory failure could be included if they had a biologically confirmed (reverse transcriptase–polymerase chain reaction) or suspected (suggestive chest computed tomography scan result in the absence of any other cause of pneumonia) COVID-19. The experimental treatment had to be administered within 24 ho…	septic shock and do-not-intubate orders.	Systemic corticosteroids	x	Wagner-2021 (included)	Systemic corticosteroids plus standard care compared to standard care for adults with a suspected or confirmed diagnosis of COVID-19	all-cause mortality	yes	RR 0.53 (0.27 to 1.02)	RoB2	some concerns	Siemieniuk-2020	NMA; Corticosteroids vs. standard of care/placebo	all-cause mortality	yes	NR	RoB2	NR (low)
Derde-2021	Effectiveness of Tocilizumab, Sarilumab, and Anakinra for critically ill patients with COVID-19 The REMAP-CAP COVID-19 Immune Modulation Therapy Domain Randomized Clinical Trial	medRxiv		10.1101/2021.06.18.21259133	2021-06-25	The Netherlands	Non-industry (grant (federal ministry, research foundation, etc.)) and industry (Roche Products Ltd, Sanofi (Aventis Pharma Ltd), Swedish Orphan Biovitrum AB (Sobi) and Faron Pharmaceuticals supported the trial through provision of drugs in some countries)	2279	multi	international	Australia, Canada, France, Ireland, the Netherlands, New Zealand, UK, US	2	NCT02735707	EUCTR 2015-002340-14				≥ 18 years, within 24 hours of receiving respiratory or cardiovascular organ support in an ICU with suspected or microbiologically confirmed COVID-19	presumption that death was imminent with lack of commitment to full support, and prior participation in REMAP-CAP within 90 days	IL-1-blocking agents	x	Davidson-2022 (included)	Anakinra compared to standard of care/placebo for mild/moderate/severe/critical COVID‐19	clinical improvement	no	NA	RoB2	NA	not referenced	NA	NA	NA	NA	NA	NR (low)
Devos-2022	Early high antibody titre convalescent plasma for hospitalised COVID-19 patients: DAWn-plasma	The European respiratory journal	34446469	10.1183/13993003.01724-2021	2021-08-26	Belgium	Grant (federal ministry, research foundation, etc.)	489	multi	national	Belgium	1	NCT04429854					Adult (≥18 years) hospitalised patients with laboratory or radiological confirmed COVID-19	mechanical ventilation upon assessment or a therapy restriction code excluding mechanical ventilation and/or endotracheal intubation, pregnancy or lactation, a documented previous grade 3 allergic reaction to plasma transfusions, and treatment with rituximab or another anti-CD20 monoclonal antibody during the past year	Convalescent Plasma	x	not referenced	NA	NA	NA	NA	NA	NA	Deng-2020	NMA; Covalescent plasma compared to standard of care/placebo	all-cause mortality	yes	NR	RoB2	NR (low)
Dorward-2022 (PRINCIPLE)	Colchicine for COVID-19 in adults in the community (PRINCIPLE): a randomised, controlled, adaptive platform trial	medRxiv		10.1101/2021.09.20.21263828	2021-09-23	UK	Grant (federal ministry, research foundation, etc.)	2293	multi	national	UK	2	ISRCTN86534580	EUCTR 2020-001209-22				Adults aged ≥65, or ≥18 years with comorbidities or shortness of breath, and unwell ≤14 days with suspected COVID-19 in the community.	not defined	Colchicine	x	not referenced	NA	NA	NA	NA	NA	NA	Kow-2022, no doi provided	Colchicine compared to no colchicine	all‐cause mortality	yes	OR 0.38 (0.02 to 6.60)	RoB2	NR (some concerns)
Dougan-2021a, BLAZE-1 (phase 3)	A randomized, placebo-controlled clinical trial of bamlanivimab and etesevimab together in high-risk ambulatory patients with COVID-19 and validation of the prognostic value of persistently high viral load	Clinical infectious diseases : an official publication of the infectious diseases society of america	34718468	10.1093/cid/ciab912	2021-10-28	USA	Industry (supported by Eli Lilly and Company)	782	multi	national	USA	1	NCT04427501					ambulatory adolescents (12–17 years of age, inclusive) and adults (≥18 years of age) with ≥1 risk factor [19] for progression to severe COVID-19 illness that presented within 3 days of their first positive SARS-CoV-2 test (either reverse transcription polymerase chain reaction [RT-PCR] or direct antigen) with ≥1 mild or moderate COVID-19 symptoms	Have SpO2 ≤ 93% on room air at sea level or PaO2/FiO2 < 300, respiratory rate ≥30 per minute, heart rate ≥125 per minute. Require mechanical ventilation or anticipated impending need for mechanical ventilation. Have known allergies to any of the components used in the formulation of the interventions. Have hemodynamic instability requiring use of pressors within 24 hours of randomization. Suspect…	mAbs	x	not referenced	NA	NA	NA	NA	NA	NA	Deng-2020	NMA; Casirivimab+imdevimab compared to SoC/placebo	all-cause mortality	no	NA	RoB2	NR (low)
Dougan-2021b, BLAZE-1 (phase 3)	Bamlanivimab plus Etesevimab in Mild or Moderate Covid-19	The new England journal of medicine	34260849	10.1056/NEJMoa2102685	2021-07-14	USA	Industry (funded by Eli Lilly)	1049	multi	national	USA	1	NCT04427501					Ambulatory patients who were 12 to 17 years of age and who had at least one of the following risk factors at the time of screening were included in the trial: a BMI in at least the 85th percentile for age and sex, according to CDC growth charts34; sickle cell disease; congenital or acquired heart disease; neurodevelopmental disorders such as cerebral palsy; dependence on a medical-related mechani…	peripheral oxygen saturation of 93% or less while breathing ambient air, a ratio of the partial pressure of arterial oxygen to the fraction of inspired oxygen of less than 300, a respiratory rate of at least 30 breaths per minute, and a heart rate of 125 or more beats per minute.	mAbs	x	Kreuzberger-2021 (included), BLAZE-1	Casirivimab/imdevimab compared to usual care alone in hospitalised individuals with COVID-19 (moderate to severe disease)	all-cause mortality	no	NA	RoB2	NA	Deng-2020	NMA; Casirivimab+imdevimab compared to SoC/placebo	all-cause mortality	no	NA	RoB2	NR (some concerns)
Dubée-2020	A placebo-controlled double blind trial of hydroxychloroquine in mild-to-moderate COVID-19	medRxiv		10.1101/2020.10.19.20214940	2020-10-21	France	Grant (federal ministry, research foundation, etc.)	250	multi	international	France, Monaco	2	NCT04325893	EUCTR 2020-001271-33				Men and non-pregnant women aged ≥18 years with a diagnosis of COVID-19 confirmed by positive SARS-CoV-2 reverse transcriptase-polymerase chain reaction (RT-PCR) on a nasopharyngeal swab within 2 days. if they had at least one of the following risk factors for worsening: (i) age ≥75 years; (ii) age between 60 and 74 years and presence of at least one of the following comorbidities: obesity (body m…	Patients requiring more than 3 L/min of oxygen to reach an SpO2 of 94% were excluded, as were those with a clinical condition necessitating admission to intensive care unit, a negative SARS-CoV-2 RT-PCR, a short-term life-threatening comorbidity (life expectancy <3 months), any condition contraindicating hydroxychloroquine treatment (known hypersensitivity or allergy, retinopathy, concomitant tre…	Hydroxychloroquine or Chloroquine	x	not referenced	NA	NA	NA	NA	NA	NA	Siemieniuk-2020	NMA; Hydroxychloroquine versus standard of care/placebo	all-cause mortality	yes	NR	RoB2	NR (low)
Edalatifard-2020	Intravenous methylprednisolone pulse as a treatment for hospitalised severe COVID-19 patient: results from a randomised controlled clinical trial	The European respiratory journal	32943404	10.1183/13993003.02808-2020	2020-12-24	Iran	Grant (federal ministry, research foundation, etc.)	68	multi	national	Iran	1	IRCT20200404046947N1					1) aged ≥18 years, 2) confirmed COVID-19 with SpO2 <90%, elevated C-reactive protein (CRP) (>10 mg·L−1) and interleukin (IL)-6 (>6 pg·mL−1) at the early pulmonary phase of disease before connecting to the ventilator and intubation, and 3) agreed to give informed consent	1) intolerant or allergic to any therapeutic agents used in this research, 2) pregnant or lactating females, and 3) SpO2 <75%, positive pro-calcitonin (PCT) and troponin test, ARDS, uncontrolled hypertension, uncontrolled diabetes mellitus, gastrointestinal problems or gastrointestinal bleeding history, heart failure, active malignancies or received any immunosuppressor agents.	Systemic corticosteroids	x	Wagner-2021 (included)	Systemic corticosteroids plus standard care compared to standard care for adults with a suspected or confirmed diagnosis of COVID-19	all-cause mortality	yes	RR 0.14 (0.03 to 0.56)	RoB2	some concerns	Siemieniuk-2020	NMA; Corticosteroids vs. standard of care/placebo	all-cause mortality	yes	NR	RoB2	NR (some concerns)
Elgazzar-2020	Efficacy and Safety of Ivermectin for Treatment and prophylaxis of COVID-19 Pandemic	Research square		10.21203/rs.3.rs-100956/v1	2020-10-01	Egypt	No funding	600	multi	national	Egypt	none identified						1. Patients who have been diagnosed with COVID-19 infection with at least one positive rt-PCR result from nasopharyngeal/oropharyngeal swab. 2. Mild cases: Patients have mild symptoms such as anosmia, loss of taste, fever or respiratory tract symptoms, gastrointestinal symptoms, etc. and free chest imaging. 3. Moderate Cases: Patients have symptoms such as fever, respiratory tract symptoms, gastr…	pregnancy and lactation, and critical cases de	Ivermectin	Hydroxychloroquine or Chloroquine	Popp-2021b (excluded), as version v3	NA	NA	NA	NA	NA	NA	Izcovich-2022, no doi provided	Ivermectin versus standard of care	all-cause mortality	yes	mild RR 0.11 (0.01 to 2.04), moderate RR 0.10 (0.02 to 0.42)	RoB2	high
Entrenas Castillo-2020	Effect of calcifediol treatment and best available therapy versus best available therapy on intensive care unit admission and mortality among patients hospitalized for COVID-19: A pilot randomized clinical study	The Journal of steroid biochemistry and molecular biology	32871238	10.1016/j.jsbmb.2020.105751	2020-08-29	Spain	Grant (federal ministry, research foundation, etc.)	76	single		Spain	2	NCT04366908	EUCTR 2020-001717-20				patients hospitalized with COVID-19 infection clinical [23,24] picture of acute respiratory infection, confirmed by a radiographic pattern of viral pneumonia and by a positive SARS-CoV-2 PCR with CURB65 severity scale (recommending hospital admission in case of total score > 1)	Patients younger than 18 years and pregnant women were not included	Vitamin D3	x	Stroehlein-2021 (included)	Vitamin D compared to placebo or standard care alone	all-cause mortality	yes	RR 0.11 (0.01 to 2.13)	RoB2	some concerns	Hosseini-2022, no doi provided	Vitamin D compared to no vitamin D supplemention/placebo in hospitalized COVID-19 patients	all-cause mortality	yes	RR 0.11 (0.01 to 2.13)	RoB1	low
Eom-2021	Efficacy and safety of CT-P59 plus standard of care: a phase 2/3 randomized, double-blind, placebo-controlled trial in outpatients with mild-to-moderate SARS-CoV-2 infection	Research square		10.21203/rs.3.rs-296518/v1	2021-03-15	South Korea	Non-industry (grant (federal ministry, research foundation, etc.)) and industry (funded by Celltrion, Inc. (Incheon, Republic of Korea))	327	multi	international	South Korea, Romania, Spain, USA	2	NCT04602000	EUCTR 2020-003369-20				≥18 years, diagnosed with SARS-CoV-2 infection at the study centers at screening using the sponsor-supplied rapid SARS-CoV-2 diagnostic test (DiaTrust™, Celltrion, Inc., Incheon, Republic of Korea) or locally conducted reverse transcription polymerase chain reaction (RT-PCR), had an oxygen saturation of >94% on room air, and did not require supplemental oxygen. Participants were required to have …	Patients with a current serious health condition or with ongoing or history of active or severe infections were excluded	mAbs	x	Kreuzberger-2021 (included)	Casirivimab/imdevimab compared to usual care alone in hospitalised individuals with COVID-19 (moderate to severe disease)	all-cause mortality	no	NA	RoB2	NA	Deng-2020	NMA; Casirivimab+imdevimab compared to SoC/placebo	all-cause mortality	no	NA	RoB2	NA
Faisal-2021	Potential use of azithromycin alone and in combination with ivermectin in fighting against the symptoms of COVID-19	The professional medical journal		10.29309/TPMJ/2021.28.05.5867	2021-05-10	Pakistan	No funding	100	single		Pakistan	none identified						All patients of COVID-19 who visited the center during study period were included in the study after confirmation by RT-PCR	severe co-morbidities like diabetes mellitus, cardiovascular problems, chronic renal failure and oxygen dependent patients	Ivermectin	x	Popp-2021b (awaiting classification)	NA	NA	NA	NA	NA	NA	Izcovich-2022, no doi provided	Ivermectin versus standard of care	all-cause mortality	no	NA	RoB2	NA
Farahani-2020	Evaluation of the Efficacy of Methylprednisolone Pulse Therapy in Treatment of Covid-19 Adult Patients with Severe Respiratory Failure: Randomized, Clinical Trial	Research square		10.21203/rs.3.rs-66909/v1	2020-09-09	Iran	Internal resources only	29	single		Iran	1	IRCT20200406046963N1					patients 18 years of age or older with moderate to severe Covid-19 infection who admitted to ICU with PaO2/FiO2 less than 300 and progressive disease not responding to recommended treatment with the prediction of need for intubation within next 24 hours	uncontrolled diabetes mellitus, Active GI bleeding, history of corticosteroid hypersensitivity, severe electrolyte imbalances, Procalcitonin more than 0.5, active bacterial, viral (HIV, Hepatitis), and fungal infection	Systemic corticosteroids	x	Wagner-2021 (included)	Systemic corticosteroids plus standard care compared to standard care for adults with a suspected or confirmed diagnosis of COVID-19	all-cause mortality	no	NA	RoB2	NR	Siemieniuk-2020, no doi provided	NMA; Corticosteroids vs. standard of care/placebo	all-cause mortality	no	NA	RoB2	NA
Furtado-2020	Azithromycin in addition to standard of care versus standard of care alone in the treatment of patients admitted to the hospital with severe COVID-19 in Brazil (COALITION II): a randomised clinical trial	The lancet	32896292	10.1016/S0140-6736(20)31862-6	2020-09-05	Brazil	Industry (EMS) and grant	447	multi	national	Brazil	1	NCT04321278					at least 18 years and were admitted to hospital with suspected or confirmed COVID-19 with fewer than 14 days since symptom onset. Additionally, patients needed to have at least one of the following severity criteria: use of oxygen supplementation of more than 4 L/min flow; use of high-flow nasal cannula; use of non-invasive positive-pressure ventilation; or use of mechanical ventilation.	use of hydroxychloroquine, chloroquine, or macrolides for more than 48 h before enrolment and since symptom onset (ie, patients could be enrolled if treated for index COVID-19 infection with one of those drugs as long as treatment duration was not longer than 48 h); history of severe ventricular cardiac arrhythmia or electrocardiogram with QTc interval of 480 ms or longer; and known allergy to an…	Antibiotics	x	Popp-2021a (included)	Azithromycin compared to placebo or standard of care alone for inpatients individuals with moderate to severe COVID‐19	all-cause mortality	yes	RR 1.06 (0.84 to 1.35)	RoB2	low	Zhang-2021	NMA; Antibiotics compared to standard of care	all-cause mortality	yes	NR	RoB2	high
Gaitán-Duarte-2022	Effectiveness of Rosuvastatin plus Colchicine, Emtricitabine/Tenofovir and a combination of them in Hospitalized Patients with SARS Covid-19	medRxiv		10.1101/2021.07.06.21260085	2021-07-10	Colombia	Grant (federal ministry, research foundation, etc.)	649	multi	national	Colombia	1	NCT04359095					Adults aged 18 years or more, with a positive real-time polymerase chain reaction (RT-PCR) or with high suspicion of SARS CoV-2 by clinical criteria and a diagnosis of mild, severe, or critical pneumonia, requiring hospital management in six high complexity referral hospitals located in Bogota.	Pregnant women, patients taking any of the study medications in the last 7 days or with known allergy to them, or with a history of myopathy or rhabdomyolysis, hepatic, or renal failure or lung fibrosis, advanced or metastatic cancer, and those with score more than 3 on the frailty scale	Colchicine	x	not referenced	NA	NA	NA	NA	NA	NA	Kow-2022, no doi provided	Colchicine compared to no colchicine	all‐cause mortality	yes	OR 0.77 (0.49 to 1.22)	RoB2	some concerns
Galan-2021	Phase 2 randomized study on chloroquine, hydroxychloroquine or ivermectin in hospitalized patients with severe manifestations of SARS-CoV-2 infection	Pathogens and global health	33682640	10.1080/20477724.2021.1890887	2021-03-08	Brazil	Internal resources only	168	single		Brazil	1	RBR-8h7q82					(1) laboratory test confirming infection by SARS-CoV-2 (positive serologic test IgM or rt-PCR); (2) hospitalized with a clinical, epidemiological, and radiological picture compatible with COVID-19; (3) over 18 years old; (4) present a severe form of the disease characterized by one of the following clinical signs: dyspnea, tachypnea (>30 bpm), peripheral oxygen saturation <93% (pulse oximeter eva…	(1) under 18 years old; (2) indigenous people; (3) patients not fluent in Portuguese; (4) unable to understand the objectives and methods of the study; (5) critically ill patients who are not accompanied by legal representatives; (6) those who reject participation in the study; (7) patients with cardiac arrhythmia that include prolongation of the QT interval; (8) previous use of any of the medica…	Ivermectin	x	Popp-2021b (excluded)	NA	NA	NA	NA	NA	NA	Izcovich-2022, no doi provided	Ivermectin versus standard of care	all-cause mortality	yes	RR 1.04 (0.57 to 1.91)	RoB2	low
Ghaderkhani-2020	Efficacy and Safety of Arbidol in Treatment of Patients with COVID-19 Infection: A Randomized Clinical Trial	Research square		10.21203/rs.3.rs-91430/v2	2021-01-26	Iran	Grant (federal ministry, research foundation, etc.)	56	single		Iran	(1) identified in EA, not used for Domain 2 assessment	IRCT20200523047550N1					patients with age greater than or equal to 18 years, oral tolerance, and getting written informed consent from the patient and diagnosis of mild to moderate COVID-19 infection (Adolescent or adult with clinical signs of pneumonia (fever, cough, dyspnoea, fast breathing) fatigue , anorexia , myalgias and Other non-specific symptoms, such as sore throat, nasal congestion, headache, diarrhoea, nause…	basal Alanine aminotransferase (ALT) value greater than five times the normal range	Hydroxychloroquine or Chloroquine	x	not referenced	NA	NA	NA	NA	NA	NA	Siemieniuk-2020	NMA; Hydroxychloroquine versus standard of care/placebo	all-cause mortality	no	NA	RoB2	NR
Gharbharan-2021	Effects of potent neutralizing antibodies from convalescent plasma in patients hospitalized for severe SARS-CoV-2 infection	Nature communications	34045486	10.1038/s41467-021-23469-2	2021-05-27	The Netherlands	Grant (federal ministry, research foundation, etc.)	86	multi	national	the Netherlands	1	NCT04342182					at least 18 years, admitted to the hospital for COVID-19 proven by a SARS-CoV-2 genome detectable in a RT-PCR test in the previous 96 h.	Patients with documented IgA deficiency or on mechanical ventilation for >96 h at the time of screening	Convalescent Plasma	x	Piechotta-2021 (included), as preprint	Convalescent plasma compared to placebo or standard care alone for individuals with moderate to severe disease	all-cause mortality	no	NA	RoB2	NA	Deng-2020	NMA; Covalescent plasma compared to standard of care/placebo	all-cause mortality	yes	NR	RoB2	some concerns
Goligher-2021 (REMAP-CAP)	Therapeutic Anticoagulation with Heparin in Critically Ill Patients with Covid-19	The new England journal of medicine	34351722	10.1056/NEJMoa2103417	2021-08-04	Canada	Grant (federal ministry, research foundation, etc.)	1207	multi	international	Australia, Brazil, Canada, France, Ireland, Mexico, Nepal, the Netherlands, New Zealand, Saudi Arabia, UK, USA	5	NCT02735707	NCT04505774	NCT04359277	NCT04372589	EUCTR 2015-002340-14	patients who were hospitalized for Covid-19. Although REMAP-CAP enrolled patients with suspected or confirmed Covid-19	had been admitted to the ICU with Covid-19 for 48 hours or longer (in REMAP-CAP) or to a hospital for 72 hours or longer (in ACTIV-4a and ATTACC) before randomization. They were also ineligible if they were at imminent risk for death and there was no ongoing commitment to full organ support, or if they were at high risk for bleeding, were receiving dual antiplatelet therapy, had a separate clinic…	Anticoagulants	x	Flumignan-2022 (included), as preprint	Higher‐dose anticoagulants compared to lower‐dose anticoagulants for people hospitalised with COVID‐19	all-cause mortality	yes	moderate severity RR 0.89 (0.67 to 1.19), critical ill RR 1.03 (0.88 to 1.21)	RoB1	NR (high)	Amir Waheed-2022, no doi provided	Prophylactic anticoagulants compared to therapeutic anticoagulants	all-cause mortality	yes	OR 1.084 (0.848 to 1.385)	no tool used	NA
Gonzalez-2021	Efficacy and safety of Ivermectin and Hydroxychloroquine in patients with severe COVID-19. A randomized controlled trial	medRxiv		10.1101/2021.02.18.21252037	2021-02-23	Mexico	Grant (federal ministry, research foundation, etc.)	108	single		Mexico	1	NCT04391127					1) Positive RT-PCR for SARS-CoV-2 by nasal and oropharyngeal swabbing, 2) Pneumonia, diagnosed by X-ray or high-resolution chest CT scan, with a pattern suggesting involvement due to coronavirus, 3) Recently established hypoxemic respiratory failure or acute clinical deterioration of pre-existing lung or heart disease	if they required high oxygen volumes (face mask > 10 L/ min), if they had predictors of a poor response to high-flow oxygen nasal prong therapy or if they required mechanical ventilation	Ivermectin	Hydroxychloroquine or Chloroquine	Popp-2021b (included)	Ivermectin compared to placebo or standard of care for people with moderate‐to‐severe COVID‐19 treated in an inpatient setting	all-cause mortality	yes	RR 0.86 (0.29 to 2.56)	RoB2	some concerns	Izcovich-2022 (Note: wrong study on convalescent plasma referenced)	Ivermectin versus standard of care	all-cause mortality	yes	RR 1.22 (0.43 to 3.45)	RoB2	some concerns
Gordon-2021 (REMAP-CAP)	Interleukin-6 Receptor Antagonists in Critically Ill Patients with Covid-19	The new England journal of medicine	33631065	10.1056/NEJMoa2100433	2021-04-22	UK	Grant (federal ministry, research foundation, etc.)	895	multi	international	Australia, Canada, France, Ireland, the Netherlands, New Zealand, UK, US	2	NCT02735707	EUCTR 2015-002340-14				Critically ill patients, 18 years of age or older, with either clinically suspected or microbiologically confirmed Covid-19 who were admitted to an intensive care unit (ICU) and receiving respiratory or cardiovascular organ support were classified as having a severe disease state	presumption that death was imminent with a lack of commitment to full support or if they had previously participated in REMAP-CAP within 90 days.	IL-6-blocking agents	x	Ghosn-2021 (included)	Tocilizumab or sarilumab (pooled in meta-analysis) versus standard care/placebo	clinical improvement	no	NA	RoB2	NA	Yu-2022, no doi provided	Tocilizumab or sarilumab (pooled in meta-analysis) versus standard care/placebo	all-cause mortality	yes	TOCI RR 0.78 (0.63 to 0.97), SARII RR 0.62 (0.35 to 1.09)	RoB1	NR (low)
Gottlieb-2021, BLAZE-1 (phase 2)	Effect of Bamlanivimab as Monotherapy or in Combination With Etesevimab on Viral Load in Patients With Mild to Moderate COVID-19: A Randomized Clinical Trial	Journal of the american medical association : JAMA	33475701	10.1001/jama.2021.0202	2021-01-21	USA	Industry (this trial was sponsored and funded by Eli Lilly and Company)	592	multi	national	USA	1	NCT04427501					All patients were aged 18 years or older, tested positive for SARS-CoV-2 infection, had 1 or more mild to moderate symptoms, and presented within 3 days of their first positive test result for SARS-CoV-2	Have SpO2 ≤ 93% on room air at sea level or PaO2/FiO2 < 300, respiratory rate ≥30 per minute, heart rate ≥125 per minute. Require mechanical ventilation or anticipated impending need for mechanical ventilation. Have known allergies to any of the components used in the formulation of the interventions. Have hemodynamic instability requiring use of pressors within 24 hours of randomization. Suspect…	mAbs	x	Kreuzberger-2021 (included), BLAZE-1	Casirivimab/imdevimab compared to usual care alone in hospitalised individuals with COVID-19 (moderate to severe disease)	all-cause mortality	no	NA	RoB2	NA	Deng-2020	NMA; Casirivimab+imdevimab compared to SoC/placebo	all-cause mortality	no	NA	RoB2	NA
Gupta-2021a, COMET-ICE	Early Treatment for Covid-19 with SARS-CoV-2 Neutralizing Antibody Sotrovimab	The new England journal of medicine	34706189	10.1056/NEJMoa2107934	2021-11-18	Canada	Industry (funded by Vir Biotechnology and GlaxoSmithKline)	583	multi	international	USA, Canada, Brazil, Spain	2	NCT04545060	EUCTR 2020-002871-36				Adult patients (≥18 years of age) who had a positive result on reverse-transcriptase–polymerase-chain-reaction or antigen SARS-CoV-2 testing and an onset of Covid-19 symptoms within the previous 5 days. The patients were at high risk for progression of Covid-19 because of older age (≥55 years) or because they had at least one of the following risk factors: diabetes for which medication was warran…	Patients with already severe Covid-19, defined as shortness of breath at rest, an oxygen saturation below 94%, or the use of supplemental oxygen	mAbs	x	Kreuzberger-2021 (included), as preprint	Casirivimab/imdevimab compared to usual care alone in hospitalised individuals with COVID-19 (moderate to severe disease)	all-cause mortality	no	NA	RoB2	NA	Deng-2020	NMA; Casirivimab+imdevimab compared to SoC/placebo	all-cause mortality	no	NA	RoB2	NA
Gupta-2021b, COMET-ICE	Effect of the Neutralizing SARS-CoV-2 Antibody Sotrovimab in Preventing Progression of COVID-19: A Randomized Clinical Trial	medRxiv		10.1101/2021.11.03.21265533	2021-11-08	Canada	Industry (this study was sponsored by Vir Biotechnology, Inc., in collaboration with GlaxoSmithKline)	1057	multi	international	USA, Canada, Brazil, Spain	2	NCT04545060	EUCTR 2020-002871-36				18 years of age or older, tested positive for SARS-CoV-2 by reverse-transcriptase polymerase chain reaction (RT-PCR) or antigen test, and had symptom onset within the prior 5 days. The study population represented patients at high risk for COVID-19 progression to hospitalization or death. As such, patients were required to have at least 1 of the following risk factors: age 55 years or older, diab…	hospitalized or if they had signs/symptoms of severe COVID-19 (shortness of breath at rest, oxygen saturation <94%, or requiring supplemental oxygen).	mAbs	x	not referenced	NA	NA	NA	NA	NA	NA	Deng-2020	NMA; Casirivimab+imdevimab compared to SoC/placebo	all-cause mortality	no	NA	RoB2	NA
Guvenmez-2020	The comparison of the effectiveness of lincocin® and azitro® in the treatment of covid-19-associated pneumonia: A prospective study	Journal of population therapeutics and clinical pharmacology	32543164	10.15586/jptcp.v27iSP1.684	2020-06-03	Turkey	No funding	24	single		Turkey	none identified						(1) an age range of 30–80 years, (2) real-time reverse transcription–polymerase chain reaction (real-time RT-PCR) documented SARS-CoV-2 carriage in the bronchoalveolar-lavage fluid, (3) findings of pneumonia in chest computerized tomography (CT) compatible with COVID-19, (4) no need for ventilatory assistance and (5) not using any medications other than LINCOCIN® and AZITRO®.	Pregnant patients and patients with known allergy to LINCOCIN® and AZITRO®	Antibiotics	x	Popp-2021a (included)	Azithromycin compared to placebo or standard of care alone for inpatients individuals with moderate to severe COVID‐19	all-cause mortality	no	NA	RoB2	NA	Zhang-2021, no doi provided	NMA; Antibiotics compared to standard of care	all-cause mortality	no	NA	RoB2	NA
Hamdy Salman-2020	Efficacy and safety of transfusing plasma from COVID-19 survivors to COVID-19 victims with severe illness. A double-blinded controlled preliminary study	Egyptian journal of anaesthesia		10.1080/11101849.2020.1842087	2020-11-03	Egypt	NR	30	single		Egypt	1	NCT04530370					hospitalized patients ≥18 years, with confirmed positive nasopharyngeal/oropharyngeal covid-19 swab, and have two or more of a four-category illness-severity scale	prior allergic history to plasma or plasma products or septic shock or multiple organ failure	Convalescent Plasma	x	Piechotta-2021 (included), no doi provided	Convalescent plasma compared to placebo or standard care alone for individuals with moderate to severe disease	all-cause mortality	no	NA	RoB2	NA	not referenced	NA	NA	NA	NA	NA	NA
Hashim-2020	Controlled randomized clinical trial on using Ivermectin with Doxycycline for treating COVID-19 patients in Baghdad, Iraq	medRxiv		10.1101/2020.10.26.20219345	2020-10-27	Iraq	Internal resources only	140	multi	national	Iraq	1	NCT04591600					Mild-moderate patients were outpatients while severe and critical patients were all inpatients. All of the recruited COVID-19 patients were diagnosed by clinical, radiological and laboratory PCR testing. Inclusion criteria of the patients enrolled in the clinical trial were those who were symptomatic for no more than three days for mild-moderate cases, no more than two days after being severe cas…	NR	Ivermectin	x	Popp-2021b (excluded)	NA	NA	NA	NA	NA	NA	Izcovich-2022	Ivermectin versus standard of care	all-cause mortality	yes	RR 0.33 (0.07 to 1.60)	RoB2	high
Helms-2021	Higher anticoagulation targets and risk of thrombotic events in severe COVID-19 patients: bi-center cohort study	Annals of intensive care	33492445	10.1186/s13613-021-00809-5	2021-01-25	France	NR	not randomized	no RCT (Amir Waheed)	national	France	NA						all patients referred for ARDS [14] due to SARS‐CoV‐2 were included on admission to two ICUs in two centers of a French tertiary hospital.	(i) they were diagnosed with a thrombotic/ischemic event before or on the day of ICU admission; (ii) they had any contra-indication to anticoagulation, (iii) they were already under therapeutic anticoagulation on ICU admission	Anticoagulants	x	Flumignan-2022 (excluded)	NA	NA	NA	NA	NA	NA	Amir Waheed-2022, no doi provided	Prophylactic anticoagulants compared to therapeutic anticoagulants	all-cause mortality	yes	OR 1.384 (0.621 to 3.085)	no tool used	NA
Hermine-2021	Effect of Tocilizumab vs Usual Care in Adults Hospitalized With COVID-19 and Moderate or Severe Pneumonia: A Randomized Clinical Trial	JAMA internal medicine	33080017	10.1001/jamainternmed.2020.6820	2020-10-20	France	Grant (federal ministry, research foundation, etc.)	131	multi	national	France	2	NCT04331808	EUCTR 2020-001246-18				confirmed SARS-CoV-2 infection (positive on rRT-PCR and/or typical chest computed tomographic [CT] scan) with moderate, severe, or critical pneumonia (O2 >3 L/min, WHO Clinical Progression Scale [WHO-CPS] score ≥5	known hypersensitivity to TCZ, pregnancy, current documented bacterial infection, patients with any of following laboratory results out of the ranges detailed below at screening: absolute neutrophil count (ANC) 1.0 ×109/L or less or platelets (PLT) less 50 G /L.	IL-6-blocking agents	x	Ghosn-2021 (included)	Tocilizumab or sarilumab (pooled in meta-analysis) versus standard care/placebo	clinical improvement	yes	RR 1.11 (0.92 to 1.34)	RoB2	some concerns	Yu-2022, no doi provided	Tocilizumab or sarilumab (pooled in meta-analysis) versus standard care/placebo	all-cause mortality	yes	RR 0.93 (0.36 to 2.42)	RoB1	NR (low)
Hermine-2022	Effect of Interleukin-6 Receptor Antagonists in Critically Ill Adult Patients with COVID-19 Pneumonia: two Randomised Controlled Trials of the CORIMUNO-19 Collaborative Group	The European respiratory journal	35115337	10.1183/13993003.02523-2021	2022-02-03	France	Grant (federal ministry, research foundation, etc.)	188	multi	national	France	2	NCT04331808	NCT04324073				confirmed SARS CoV-2 infection (positive on RT-PCR and/or typical chest CT scan) with moderate, severe, or critical pneumonia (O2>3 L−min−1, WHO Clinical Progression Scale [WHO-CPS] score>5	known hypersensitivity to TCZ, pregnancy, current documented bacterial infection, patients with any of following laboratory results out of the ranges detailed below at screening: absolute neutrophil count (ANC) 1.0 ×109/L or less or platelets (PLT) less 50 G /L.	IL-6-blocking agents	2 RCTs in one article	not referenced	NA	NA	NA	NA	NA	NA	Yu-2022, no doi provided	Tocilizumab or sarilumab (pooled in meta-analysis) versus standard care/placebo	all-cause mortality	yes	TOCI-2 RR 0.70 (0.30 to 1.62), SARI-2 RR 0.96 (0.49 to 1.90)	RoB1	NR (some concerns)
Hernandez-Cardenas-2021	Hydroxychloroquine for the Treatment of severe respiratory infection by COVID-19: a randomized controlled trial	medRxiv		10.1101/2021.02.01.21250371	2021-02-05	Mexico	Non-industry and industry (SANOFI provided the tested drug and identical placebo)	214	multi	national	Mexico	1	NCT04315896					adults over 18 years of age, with <14 days from symptoms onset, a confirmed diagnosis of COVID-19 by RT-PCR (in a pharyngeal/nasopharyngeal swab sample or in a tracheal aspirate/bronchial lavage) that required hospitalization as decided by the attending physicians	previous COVID-19 infection, those previously treated with HCQ or chloroquine during the last month, pregnant woman, those with a planned transfer to another hospital unit, or those participating in another COVID-19 trial. We also excluded patients based on a contraindication to start or continue HCQ including known hypersensitivity to HCQ or chloroquine, a corrected QT interval (QTc) >0.50 s, se…	Hydroxychloroquine or Chloroquine	x	not referenced	NA	NA	NA	NA	NA	NA	Siemieniuk-2020	NMA; Hydroxychloroquine versus standard of care/placebo	all-cause mortality	yes	NR	RoB2	NR
Hinks-2021	Azithromycin versus standard care in patients with mild-to-moderate COVID-19 (ATOMIC2): an open-label, randomised trial	The lancet. Respiratory medicine	34252378	10.1016/S2213-2600(21)00263-0	2021-07-09	UK	Non-industry (Grant (federal ministry, research foundation, etc.)) and industry (Pfizer)	295	multi	national	UK	2	NCT04381962	EUCTR 2020-001740-26				adults aged at least 18 years assessed in an acute hospital with a clinical diagnosis of highly probable or confirmed COVID-19 infection made by the attending clinical team, with onset of first symptoms within the past 14 days	known hypersensitivity to any macrolide or the excipients, fructose intolerance, glucose-galactose malabsorption or sucrose-isomaltase insufficiency, current therapy with a macrolide antibiotic, hydroxychloroquine, or chloroquine, significant myocarditis, prolongation of a corrected QT interval (QTc) of more than 480 msec, significant electrolyte disturbance, clinically relevant bradycardia, vent…	Antibiotics	x	Popp-2021a (included), as preprint	Azithromycin compared to placebo or standard of care alone for inpatients individuals with moderate to severe COVID‐19	all-cause mortality	no	NA	RoB2	NA	Zhang-2021	NMA; Antibiotics compared to standard of care	all-cause mortality	yes	NR	RoB2	high
Holm-2021	Convalescence plasma treatment of COVID-19: results from a prematurely terminated randomized controlled open-label study in Southern Sweden	BMC research notes	34863304	10.1186/s13104-021-05847-7	2021-12-04	Sweden	Grant (federal ministry, research foundation, etc.)	33	multi	national	Sweden	1	NCT04600440					Patients admitted to the hospital with a nasopharyngeal swab positive for SARS-CoV-2 in RT-PCR no later than 4 days prior to inclusion and a need for supplemental oxygen treatment to keep peripheral oxygen saturation > 93%	age below 18, a habitual oxygen saturation below 94%, inability to give informed consent and severe immunosuppression.	Convalescent Plasma	x	not referenced	NA	NA	NA	NA	NA	NA	Deng-2020	NMA; Covalescent plasma compared to standard of care/placebo	all-cause mortality	yes	NR	RoB2	high
Huang-2020	Treating COVID-19 with Chloroquine	Journal of molecular cell biology	32236562	10.1093/jmcb/mjaa014	2020-04-01	China	Grant (federal ministry, research foundation, etc.)	22	single		China	1	ChiCTR2000029542					1. Aged ≥18 years old; 2. Patients had been diagnosed with COVID-19 according to WHO interim guidance: Clinical management of severe acute respiratory infection when novel coronavirus (2019-nCoV) infection is suspected	1. pregnant woman patients; 2. Documented allergic history to Chloroquine; 3. Documented history of hematological system diseases; 4. Documented history of chronic liver and kidney diseases; 5. Documented history of cardiac arrhythmia or chronic heart diseases; 6. Documented history of retina or hearing dysfunction; 7. Documented history of mental illnesses; 8. Use of digitalis due to the previou…	Hydroxychloroquine or Chloroquine	x	Singh-2021 (included)	HCQ compared to standard care without HCQ, or placebo	all-cause mortality	no	NA	RoB1	NA	Siemieniuk-2020	NMA; Hydroxychloroquine versus standard of care/placebo	all-cause mortality	no	NA	RoB2	NR
Jamaati-2021	No clinical benefit of high dose corticosteroid administration in patients with COVID-19: A preliminary report of a randomized clinical trial	European journal of pharmacology	33607104	10.1016/j.ejphar.2021.173947	2021-04-15	Iran	No funding	50	single		Iran	1	IRCT20151227025726N17					(1) age > 18 years; (2) SARS-CoV-2 infection confirmed by a reverse transcription-polymerase chain reaction test; (3) ratio of partial pressure of oxygen in arterial blood to fraction of inspired oxygen (PaO2/FiO2) between 100 and 300 mmHg; (4) bilateral lung infiltration; and (5) provision of written informed consent by the patient.	(1) chronic kidney diseases; (2) chronic liver diseases; (3) or presenting with hyperglycemia or (4) women were pregnant or breastfeeding	Systemic corticosteroids	x	Wagner-2021 (included)	Systemic corticosteroids plus standard care compared to standard care for adults with a suspected or confirmed diagnosis of COVID-19	all-cause mortality	yes	RR 1.07 (0.69 to 1.65)	RoB2	some concerns	not referenced	NA	NA	NA	NA	NA	NA
Jeronimo-2021	Methylprednisolone as Adjunctive Therapy for Patients Hospitalized With Coronavirus Disease 2019 (COVID-19; Metcovid): A Randomized, Double-blind, Phase IIb, Placebo-controlled Trial	Clinical infectious diseases : an official publication of the infectious diseases society of america	32785710	10.1093/cid/ciaa1177	2020-08-12	Brazil	Grant (federal ministry, research foundation, etc.)	416	single		Brazil	1	NCT04343729					Hospitalized patients were included if they had clinical and/or radiological suspicion of COVID-19 (history of fever and any respiratory symptom; eg, cough or dyspnea and/or ground glass opacity or pulmonary consolidation on computed tomography [CT] scan), were aged 18 years or older at the time of inclusion, and either had SpO2 ≤ 94% with room air, required supplementary oxygen, or required IMV.	history of hypersensitivity to MP, were living with human immunodeficiency virus or AIDS, had a history of chronic use of corticosteroids or immunosuppressive agents, were pregnant or breastfeeding, or had decompensated cirrhosis or chronic renal failure.	Systemic corticosteroids	x	Wagner-2021 (included)	Systemic corticosteroids plus standard care compared to standard care for adults with a suspected or confirmed diagnosis of COVID-19	all-cause mortality	yes	RR 0.98 (0.77 to 1.25)	RoB2	some concerns	Siemieniuk-2020	NMA; Corticosteroids vs. standard of care/placebo	all-cause mortality	yes	NR	RoB2	NR
Johnston-2021	Hydroxychloroquine with or without azithromycin for treatment of early SARS-CoV-2 infection among high-risk outpatient adults: A randomized clinical trial.	EClinicalMedicine	33681731	10.1016/j.eclinm.2021.100773	2021-02-27	USA	Grant (federal ministry, research foundation, etc.)	231	multi	national	USA	1	NCT04354428					age between 18 and 80 years old, laboratory-confirmed SARS-CoV-2 infection diagnosis within the prior 72 h, able to provide informed consent in English or Spanish and to participate in telehealth visits. Pregnant and lactating persons were eligible. The high-risk cohort enrolled participants with established risk factors for severe COVID-19 including age 60 years or greater; pulmonary disease; di…	cirrhosis, stage IV kidney disease, coronary artery disease, and certain medications that were associated with torsades de pointes or interacted with study medications	Hydroxychloroquine or Chloroquine	Antibiotics	not referenced	NA	NA	NA	NA	NA	NA	Siemieniuk-2020	NMA; Hydroxychloroquine versus standard of care/placebo	all-cause mortality	yes	NR	RoB2	NR
Karakike-2021	ESCAPE: An Open-Label Trial of Personalized Immunotherapy in Critically Ill COVID-19 Patients.	medRxiv		10.1101/2021.01.20.21250182	2021-01-26	Greece	Grant (federal ministry, research foundation, etc.)	102	multi, no RCT (Naveed; author request)	national	Greece	2	NCT04339712	EUCTR 2020-001039-29				adults of both genders with written informed consent provided by legal representatives; organ dysfunction; and laboratory findings of MAS or CID.	stage IV malignancy; do not resuscitate decision; active tuberculosis; infection by the human immunodeficiency virus; primary immunodeficiencies; intake of corticosteroids for more 15 days; anti-cytokine biological treatments the last one month; history of systemic lupus erythematosus or demyelinating disorder; and pregnancy or lactation.	IL-1-blocking agents	x	not referenced	NA	NA	NA	NA	NA	NA	Naveed-2022, no doi provided	Anakinra compared to standard of care/control group	all-cause mortality (Note: laboratory values were not used for this study)	yes	RR 1.00 (0.57 to 1.75)	no tool used	NA
Khamis-2021	Randomized controlled open label trial on the use of favipiravir combined with inhaled interferon beta-1b in hospitalized patients with moderate to severe COVID-19 pneumonia	International journal of infectious diseases : IJID	33181328	10.1016/j.ijid.2020.11.008	2020-11-09	Oman	No funding	89	single		Oman	none identified						age between 18–75 years, confirmed SARS-CoV-2 infection by RT-PCR test on respiratory tract specimens, moderate to severe COVID-19 pneumonia according to the WHO interim guidelines case definitions (WHO/2019 nCoV/ Surveillance Case Definition /2020.1), the interval between symptoms onset and randomization is not >10 days; for female subjects: evidence of post-menopause, or, for pre-menopause subj…	age above 75, refractory nausea, vomiting, or chronic gastrointestinal disorders, inability to swallow the study drug or having undergone extensive bowel resection which may affect adequate absorption of favipiravir; severe liver disease: underlying liver cirrhosis or alanine aminotransferase (ALT)/aspartate aminotransferase (AST) elevated over 5 times the upper limit of normal; gout or history o…	Hydroxychloroquine or Chloroquine	x	not referenced	NA	NA	NA	NA	NA	NA	Siemieniuk-2020	NMA; Hydroxychloroquine versus standard of care/placebo	all-cause mortality	no	NA	RoB2	NR
Kharazmi-2022	A randomized controlled clinical trial on efficacy and safety of anakinra in patients with severe COVID-19	Immunity, inflammation and disease	34762351	10.1002/iid3.563	2021-11-11	Iran	NR	30	single		Iran	1	IRCT20120703010178N20					age of 18 years old or more, elevated C-reactive protein (CRP) levels, oxygen saturation less than or equal to 93% measured using a peripheral capillary pulse oximeter, fever (core temperature of 37.8°C or more), or cough or shortness of breath, and PaO2/FiO2 less than 300	Patients who had positive results for tuberculosis (i.e., positive Mendel–Mantoux or QuantiFERON test), viral hepatitis B or C, hemoglobin less than 7.5 g/dl, platelet count of fewer than 100,000 cells/µl, serum glutamic–oxaloacetic transaminase, or serum glutamic–pyruvic transaminase more than five upper limits of normal, untreated active infection, and previous administration of canakinumab or …	IL-1-blocking agents	x	not referenced	NA	NA	NA	NA	NA	NA	Naveed-2022	Anakinra compared to standard of care/control group	all-cause mortality (Note: laboratory values were not used for this study)	yes	RR 0.71 (0.29 to 1.75)	no tool used	NA
Kim-2021	Safety, Virologic Efficacy, and Pharmacokinetics of CT-P59, a Neutralizing Monoclonal Antibody Against SARS-CoV-2 Spike Receptor-Binding Protein: Two Randomized, Placebo-Controlled, Phase I Studies in Healthy Individuals and Patients With Mild SARS-CoV-2 Infection	Clinical therapeutics	34551869	10.1016/j.clinthera.2021.08.009	2021-08-23	South Korea	Grant (federal ministry, research foundation, etc.)	32	single		South Korea	1	NCT04593641					Adult male or female patients 18 to 60 years of age (or 18 to 70 years of age if enrolled in the Republic of Korea) with mild symptoms of SARS-CoV-2 infection, confirmed by reverse transcription–polymerase chain reaction (RT-PCR), were eligible for enrollment in study 1.2. Patients were required to exhibit mild symptoms of SARS-CoV-2 infection, defined as oxygen saturation ≥94% on room air. Evide…	NR	mAbs	x	not referenced	NA	NA	NA	NA	NA	NA	Deng-2020	NMA; Casirivimab+imdevimab compared to SoC/placebo	all-cause mortality	no	NA	RoB2	NA
Kirenga-2021	Efficacy of convalescent plasma for treatment of COVID-19 in Uganda	BMJ open respiratory research	34376401	10.1136/bmjresp-2021-001017	2021-08-09	Uganda	Grant (federal ministry, research foundation, etc.)	136	single		Uganda	1	NCT04542941					patients with documented SARS-CoV-2-positive RT-PCR performed at the trial laboratory of Makerere University Department of Immunology and Molecular Biology	patients with a prior diagnosis of IgA deficiency and those unable to participate in follow-up procedures.	Convalescent Plasma	x	not referenced	NA	NA	NA	NA	NA	NA	Deng-2020	NMA; Covalescent plasma compared to standard of care/placebo	all-cause mortality	yes	NR	RoB2	some concerns
Kirti-2021	Ivermectin as a potential treatment for mild to moderate COVID-19 – A double blind randomized placebo-controlled trial	medRxiv		10.1101/2021.01.05.21249310	2021-01-09	India	Non-industry and industry (Prior permission was obtained from AIIMS, Patna administration for repeat RT-PCR tests. Ivermectin tablets were procured from the learning resource allowance of the principal investigator. Placebo tablets were provided by Sun Pharma Pvt.)	115	single		India	1	CTRI/2020/08/027225					All patients above the age of 18 admitted with a diagnosis of COVID -19 (on the basis of a positive RT-PCR or Rapid Antigen Test report) at AIIMS, Patna, India with mild or moderate disease	known allergy to or adverse drug reaction with Ivermectin; unwillingness or inability to provide consent to participate in the study; prior use of ivermectin during the course of this illness; pregnancy and lactation	Ivermectin	x	Popp-2021b (included)	Ivermectin compared to placebo or standard of care for people with moderate‐to‐severe COVID‐19 treated in an inpatient setting	all-cause mortality	yes	RR 0.15 (0.01 to 2.80)	RoB2	some concerns	Izcovich-2022	Ivermectin versus standard of care	all-cause mortality	yes	RR 0.12 (0.01 to 2.09)	RoB2	low
Kishoria-2020	Ivermectin as adjuvant to hydroxychloroquine in patients resistant to standard treatment for SARS-CoV-2: results of an open-label randomized clinical study	Paripex indian journal of research (PIJR)		10.36106/paripex/4801859	2020-08-15	India	NR	32	single		India	none identified						Hospitalized COVID-19 patients fulfilling the inclusion criteria:i) patients of both genders, aged between 18 and above tested positive after completion of standard care treatment for SARS-CoV-2 confirmed by RT-PCR assay; ii) mild/asymptomatic patients; iii) no comorbidities affecting the patient's prognosis, rendering them high-risk patients; iv) documented acceptance to participate by means of …	i) allergy or hypersensitivity to ivermectin and/or its inactive ingredients; ii) respiratory distress or requiring intensive care; iii) used immunosuppressants (including systemic corticosteroids) in the last 30 days; iv) known HIV infection with CD4 count <300 cell/l; v) pregnancy or lactating patients; v) medical conditions such as mal-absorption syndroms affecting proper ivermectin absorption…	Ivermectin	x	Popp-2021b (included)	Ivermectin compared to placebo or standard of care for people with moderate‐to‐severe COVID‐19 treated in an inpatient setting	all-cause mortality	no	NA	RoB2	NA	Izcovich-2022, no doi provided	Ivermectin versus standard of care	all-cause mortality	no	NA	RoB2	NA
Korley-2021	Early Convalescent Plasma for High-Risk Outpatients with Covid-19	The new England journal of medicine	34407339	10.1056/NEJMoa2103784	2021-11-18	USA	Grant (federal ministry, research foundation, etc.)	511	multi	national	USA	1	NCT04355767					patients with SARS-CoV-2 infection as confirmed by nucleic acid assay, with an onset of symptoms within 7 days before enrollment. All the trial patients were either 50 years of age or older or had one or more risk factors for disease progression	patients who were younger than 18 years of age, prisoners or wards of the state, patients who were deemed to have an inability to complete follow-up assessments, those who had a history of adverse reactions from blood-product transfusion, those who had received any blood product within the past 120 days, those who were not eligible to receive up to 250 ml of fluid, and those who had received anot…	Convalescent Plasma	x	not referenced	NA	NA	NA	NA	NA	NA	Deng-2020	NMA; Covalescent plasma compared to standard of care/placebo	all-cause mortality	yes	NR	RoB2	some concerns
Körper-2021	Results of the CAPSID randomized trial for high-dose convalescent plasma in patients with severe COVID-19	The Journal of clinical investigation	34464358	10.1172/JCI152264	2021-08-31	Germany	Grant (federal ministry, research foundation, etc.)	105	multi	national	Germany	2	NCT04433910	EUCTR 2020-001310-38				(a) SARS-CoV-2 infection confirmed by PCR (bronchoalveolar lavage, sputum, nasal and/or pharyngeal swab); (b) age ≥18 years and ≤75 years; (c) severe disease defined by at least 1 of the following: (i) respiratory rate ≥30 breaths/min under ambient air, (ii) requirement of any type of respiratory support (defined as supplemental oxygen, noninvasive or invasive ventilation, or ECMO), (iii) need of…	(a) accompanying diseases other than COVID-19 with an expected survival time of less than 12 months; (b) previous treatment with any SARS-CoV-2 convalescent plasma; (c) opinion of the clinical team that progression to death is imminent and inevitable within the next 48 hours, irrespective of the provision of treatment; (d) interval >72 hours since start of mechanical ventilation; (e) not consider…	Convalescent Plasma	x	not referenced	NA	NA	NA	NA	NA	NA	Deng-2020	NMA; Covalescent plasma compared to standard of care/placebo	all-cause mortality	yes	NR	RoB2	some concerns
Krolewiecki-2021	Antiviral effect of high-dose ivermectin in adults with COVID-19: A proof-of-concept randomized trial.	EClinicalMedicine	34189446	10.1016/j.eclinm.2021.100959	2021-06-18	Argentina	Non-industry and industry (grant IP-COVID-19-625, Agencia Nacional de Promoción de la Investigación, el Desarrollo Tecnológico y la Innovación, Argentina and Laboratorio ELEA/Phoenix, Argentina)	45	multi	national	Argentina	1	NCT04381884					COVID-19 patients aged 18 to 69 years-old with RT-PCR confirmed infection, hospitalized and not requiring intensive care. Eligibility criteria included COVID-19 symptoms onset ≤ 5 days at recruitment, absence of use of drugs with potential activity against SARS-CoV-2 (hydroxychloroquine, lopinavir, remdesivir and azithromycin); and those drugs were not permitted during the first week of the trial.	use of immunomodulators within 30 days of recruitment, pregnancy, breast feeding and poorly controlled comorbidities.	Ivermectin	x	Popp-2021b (included), as preprint	Ivermectin compared to placebo or standard of care for people with moderate‐to‐severe COVID‐19 treated in an inpatient setting	all-cause mortality	no	NA	RoB2	NA	Izcovich-2022, no doi provided	Ivermectin versus standard of care	all-cause mortality	no	NA	RoB2	NA
Kyriazopoulou-2021	Early treatment of COVID-19 with anakinra guided by soluble urokinase plasminogen receptor plasma levels: a double-blind, randomized controlled phase 3 trial	Nature medicine	34480127	10.1038/s41591-021-01499-z	2021-09-03	Greece	Non-industry (grant (federal ministry, research foundation, etc.)) and industry (This trial was funded in part by Swedish Orphan Biovitrum (Sobi))	606	multi	international	Greece, Italy	2	NCT04680949	EUCTR 2020-005828-11				(1) adult patients of either sex; (2) for women, unwillingness to remain pregnant during the study period; (3) confirmed infection by SARS-CoV-2 by molecular test; (4) findings in chest X-ray or chest computed tomography compatible with lower respiratory tract infection; (5) need for hospitalization; and (6) plasma suPAR ≥6 ng ml−1	(1) any stage IV malignancy; (2) any do-not-resuscitate order; (3) ratio or partial oxygen pressure to fraction of inspired oxygen less than 150 mmHg; (4) need of NIV (CPAP or BPAP) or MV; (5) any primary immunodeficiency; (6) fewer than 1,500 neutrophils per mm3; (7) oral or intravenous intake of corticosteroids at a daily dose greater than or equal to 0.4 mg kg−1 of prednisone for a period long…	IL-1-blocking agents	x	Davidson-2022 (included)	Anakinra compared to standard of care/placebo for mild/moderate/severe/critical COVID‐19	clinical improvement	yes	RR 1.13 (1.04 to 1.23)	RoB2	low	not referenced	NA	NA	NA	NA	NA	NA
Lakkireddy-2021	Impact of daily high dose oral vitamin D therapy on the inflammatory markers in patients with COVID 19 disease	Scientific reports	34017029	10.1038/s41598-021-90189-4	2021-05-20	India	Industry (Pulse Pharmaceuticals)	130	single		India	1	CTRI/2020/12/030083					Confirmed COVID-19 patients above the age of 18 years with hypovitaminosis D (vit.D level below 30 ng/ml) and mild to moderate illness (SpO2 > 90%) as per the revised guidelines for COVID-19 issued by the Directorate General of Health Services, Government of India on 31-03-2020 were included	Patients with severe illness and patients who have taken high dose vit.D (60,000 IUs) in the last 3 months, patients with active malignancy, chronic renal disease and HIV, pregnant and breastfeeding mothers were excluded.	Vitamin D3	x	not referenced	NA	NA	NA	NA	NA	NA	Hosseini-2022, no doi provided	Vitamin D compared to no vitamin D supplemention/placebo in hospitalized COVID-19 patients	all-cause mortality	yes	RR 0.39 (0.08 to 1.91)	RoB1	some concerns
Lemos-2020	Therapeutic versus prophylactic anticoagulation for severe COVID-19: A randomized phase II clinical trial (HESACOVID)	Thrombosis research	32977137	10.1016/j.thromres.2020.09.026	2020-09-21	Brazil	No funding	20	single		Brazil	1	RBR-949z6v					patients with age over 18 years-old, SARS-CoV-2 infection confirmed by reverse transcriptase-polymerase chain reaction (RT-PCR), presence of acute respiratory distress syndrome (ARDS) according to the Berlin definition [11], severe clinical presentation with respiratory failure requiring mechanical ventilation, D-dimer levels greater than 1000 μg/L; prothrombin time/international normalized ratio…		Anticoagulants	x	Flumignan-2022 (included)	Higher‐dose anticoagulants compared to lower‐dose anticoagulants for people hospitalised with COVID‐19	all-cause mortality	yes	RR 0.33 (0.04 to 2.69)	RoB1	NR (high)	Amir Waheed-2022, no doi provided	Prophylactic anticoagulants compared to therapeutic anticoagulants	all-cause mortality	yes	OR 4.000 (0.550 to 29.096)	no tool used	NA
Lescure-2021	Sarilumab in patients admitted to hospital with severe or critical COVID-19: a randomised, double-blind, placebo-controlled, phase 3 trial	The lancet. Respiratory medicine	33676590	10.1016/S2213-2600(21)00099-0	2021-03-04	France	Grant (federal ministry, research foundation, etc.)	420	multi	international	Argentina, Brazil, Canada, Chile, France, Germany, Israel, Italy, Japan, Russia, Spain	2	NCT04327388	EUCTR 2020-001162-12				adults (≥18 years) who had been admitted to hospital for laboratory-confirmed SARS-CoV-2 infection in any specimen within 2 weeks before random assignment and with evidence of pneumonia by chest imaging or chest auscultation and no alternative explanation for the clinical presentation. Patients also had to meet criteria for severe disease (defined as administration of supplemental oxygen by nasal…	if they had, in the investigator's opinion, at least one of the following: a low probability of surviving 48 h or remaining at the investigational site beyond 48 h, dysfunction of two or more organ systems, need for extracorporeal life support, or renal replacement therapy at screening; absolute neutrophil count less than 2000 cells per mm3; aspartate aminotransferase or alanine aminotransferase …	IL-6-blocking agents	x	Ghosn-2021 (included), as preprint	Tocilizumab or sarilumab (pooled in meta-analysis) versus standard care/placebo	clinical improvement	no	NA	RoB2	NA	Yu-2022, no doi provided	Tocilizumab or sarilumab (pooled in meta-analysis) versus standard care/placebo	all-cause mortality	yes	RR 1.08 (0.59 to 1.99)	RoB1	NR (low)
Li-2020	Effect of Convalescent Plasma Therapy on Time to Clinical Improvement in Patients With Severe and Life-threatening COVID-19: A Randomized Clinical Trial	Journal of the american medical association : JAMA	32492084	10.1001/jama.2020.10044	2020-06-03	China	Grant (federal ministry, research foundation, etc.)	103	multi	national	China	1	ChiCTR2000029757					(1) signed informed consent; (2) aged at least 18 years; (3) COVID-19 diagnosis based on polymerase chain reaction (PCR) testing; (4) positive PCR result within 72 hours prior to randomization; (5) pneumonia confirmed by chest imaging; (6) clinical symptoms meeting the definitions of severe or life-threatening COVID-19; (7) acceptance of random group assignment; (8) hospital admission; (9) willin…	(1) pregnancy or lactation; (2) immunoglobulin allergy; (3) IgA deficiency; (4) preexisting comorbidity that could increase the risk of thrombosis; (5) life expectancy less than 24 hours; (6) disseminated intravascular coagulation; (7) severe septic shock; (8) Pao2/Fio2 of less than 100; (9) severe congestive heart failure; (10) detection of high titer of S protein–RBD-specific (receptor binding …	Convalescent Plasma	x	Piechotta-2021 (included)	Convalescent plasma compared to placebo or standard care alone for individuals with moderate to severe disease	all-cause mortality	yes	RR 0.65 (0.29 to 1.46)	RoB2	low	Deng-2020	NMA; Covalescent plasma compared to standard of care/placebo	all-cause mortality	yes	NR	RoB2	some concerns
Li-2021	Evaluation of the efficacy and safety of hydroxychloroquine in comparison with chloroquine in moderate and severe patients with COVID-19	Science china. Life sciences.	33471276	10.1007/s11427-020-1871-4	2021-01-18	China	Non-industry (grant (federal ministry, research foundation, etc.)) and industry (Shanghai Pharmaceutical Co., Ltd. and Guangdong ZhongSheng Pharmaceutical Co., Ltd., providing the research drug)	88	multi	national	China	3	ChiCTR2000029898	ChiCTR2000031376	ChiCTR2000029899			were included in the study of moderate COVID-19: male and nonpregnant female; SARS-CoV-2 tested positive by a quantitative reverse-transcriptase polymerase-chain-reaction (qRT-PCR) assay or IgM / IgG Enzyme-Linked ImmunoSorbent Assay (ELISA); age ≥ 18 years, with confirmed moderate COVID-19 which was defined as having at least one manifestation as follows: 1) mild clinical symptoms and no imaging…	known allergy to 4-aminoquinolines drugs or analogs; any comorbidities including hematological diseases, mental illnesses, retinopathy, maculopathy, severe liver diseases, hypokalemia, hypomagnesemia, pancreatitis, severe renal impairment, and glucose-6-phosphate dehydrogenase deficiency; a history of acute myocardial infarction or other conditions were assessed ineligible	Hydroxychloroquine or Chloroquine	x	not referenced	NA	NA	NA	NA	NA	NA	Siemieniuk-2020	NMA; Hydroxychloroquine versus standard of care/placebo	all-cause mortality	no	NA	RoB2	NR
Libster-2021	Early High-Titer Plasma Therapy to Prevent Severe Covid-19 in Older Adults	The new England journal of medicine	33406353	10.1056/NEJMoa2033700	2021-01-06	Argentina	Grant (federal ministry, research foundation, etc.)	160	multi	national	Argentina	1	NCT04479163					Patients who were 75 years of age or older, irrespective of current coexisting conditions, or between 65 and 74 years of age with at least one coexisting condition were identified and assessed for eligibility. Coexisting conditions, which are defined in Table S1, included hypertension or diabetes for which the patient was currently receiving pharmacologic treatment, obesity, chronic renal failure…	severe respiratory disease (the primary end point), any disease listed in Table S5, or both.	Convalescent Plasma	x	Piechotta-2021 (included)	Convalescent plasma compared to placebo or standard care alone for individuals with moderate to severe disease	all-cause mortality	no	NA	RoB2	NA	Deng-2020	NMA; Covalescent plasma compared to standard of care/placebo	all-cause mortality	yes	NR	RoB2	some concerns
Lopes-2021a	Therapeutic versus prophylactic anticoagulation for patients admitted to hospital with COVID-19 and elevated D-dimer concentration (ACTION): an open-label, multicentre, randomised, controlled trial	The lancet	34097856	10.1016/S0140-6736(21)01203-4	2021-06-04	USA, Brazil	Non-industry (Grant (federal ministry, research foundation, etc.)) and industry (financial support from Coalition COVD-19 Brazil and Bayer SA, who provided the study drug and partial financial support)	615	multi	national	Brazil	1	NCT04394377					We included patients hospitalised with a confirmed diagnosis of COVID-19, with symptoms for up to 14 days before randomisation, and elevated D-dimer concentration (above the upper limit of normal reference range per local laboratory). Study entry required confirmation of COVID-19 based on specific tests used in clinical practice (RT-PCR, antigen test, or IgM test), on samples collected up to 14 d…	formal indication for therapeutic anticoagulation, contraindications to rivaroxaban or heparin, and conditions placing patients at high risk for bleeding. Patients who had received therapeutic anticoagulation without an indication other than COVID-19 could be included if anticoagulation was used for less than 48 h and could be stopped at study entry.	Anticoagulants	x	Flumignan-2022 (included)	Higher‐dose anticoagulants compared to lower‐dose anticoagulants for people hospitalised with COVID‐19	all-cause mortality	yes	RR 1.49 (0.90 to 2.46)	RoB1	NR (high)	not referenced	NA	NA	NA	NA	NA	NA
Lopes-2021b	Beneficial effects of colchicine for moderate to severe COVID-19: a randomised, double-blinded, placebo-controlled clinical trial	RMD open	33542047	10.1136/rmdopen-2020-001455	2021-02-04	Brazil	Grant (federal ministry, research foundation, etc.)	75	single		Brazil	1	RBR-8jyhxh					individuals hospitalised with moderate or severe forms of COVID-19 diagnosed by RT-PCR in nasopharyngeal swab specimens and lung CT scan involvement compatible with COVID-19 pneumonia; older than 18 years; body weight >50 kg; normal levels of serum Ca2+ and K+; QT interval <450 ms at 12 derivations ECG (according to the Bazett formula) and negative serum or urinary β-HCG if woman under 50 years	mild form of COVID-19 or in need for ICU admission; diarrhoea resulting in dehydration; known allergy to colchicine; diagnosis of porphyria, myasthenia gravis or uncontrolled arrhythmia at enrolment; pregnancy or lactation; metastatic cancer or immunosuppressive chemotherapy; regular use of digoxin, amiodarone, verapamil or protease inhibitors; chronic liver disease with hepatic failure; and inab…	Colchicine	x	Mikolajewska-2021 (included)	Colchicine plus standard pf care compared to standard of care (plus/minus placebo) for hospitalised people with COVID‐19 and moderate to severe disease	all‐cause mortality	no	NA	RoB2	NA	Kow-2022, no doi provided	Colchicine compared to no colchicine	all‐cause mortality	yes	OR 0.19 (0.01 to 4.08)	RoB2	some concerns
López-Medina-2021	Effect of Ivermectin on Time to Resolution of Symptoms Among Adults With Mild COVID-19: A Randomized Clinical Trial	Journal of the american medical association : JAMA	33662102	10.1001/jama.2021.3071	2021-03-04	Colombia	Grant (federal ministry, research foundation, etc.)	476	single		Colombia	1	NCT04405843					Adult men and non–pregnant or breast-feeding women were eligible if their symptoms began within the previous 7 days and they had mild disease, defined as being at home or hospitalized but not receiving high-flow nasal oxygen or mechanical ventilation (invasive or noninvasive)	asymptomatic, had severe pneumonia, had received ivermectin within the previous 5 days, or had hepatic dysfunction or liver function test results more than 1.5 times the normal level. Details of selection criteria can be found in the protocol	Ivermectin	x	Popp-2021b (included)	Ivermectin compared to placebo or standard of care for people with moderate‐to‐severe COVID‐19 treated in an inpatient setting	all-cause mortality	no	NA	RoB2	NA	Izcovich-2022, no doi provided	Ivermectin versus standard of care	all-cause mortality	yes	RR 0.33 (0.01 to 8.05)	RoB2	low
Lyngbakken-2020	A pragmatic randomized controlled trial reports lack of efficacy of hydroxychloroquine on coronavirus disease 2019 viral kinetics	Nature communications	33082342	10.1038/s41467-020-19056-6	2020-10-20	Norway	Grant (federal ministry, research foundation, etc.)	53	single		Norway	1	NCT04316377					All reverse transcriptase polymerase chain reaction (RT-qPCR) SARS-CoV-2 positive patients 18 years of age or older were eligible for study inclusion, if they had moderately severe COVID-19 at admission (NEWS216 of 6 or less). For patients who tested positive for SARS-CoV-2 before admission, SARS-CoV-2 status was verified with the external laboratory.	(1) the need of admission to intensive care unit on hospital admission, (2) history of psoriasis, (3) reduced hearing/tinnitus, (4) visual impairment, (5) known adverse reaction to hydroxychloroquine sulfate, (6) pregnancy, or (7) prolonged corrected QT interval (>450 ms). All study participants provided written informed consent before study inclusion.	Hydroxychloroquine or Chloroquine	x	not referenced	NA	NA	NA	NA	NA	NA	Siemieniuk-2020	NMA; Hydroxychloroquine versus standard of care/placebo	all-cause mortality	yes	NR	RoB2	NR
Mahajan-2021	Clinical outcomes of using remdesivir in patients with moderate to severe COVID-19: A prospective randomised study	Indian journal of anaesthesia	33814589	10.4103/ija.IJA_149_21	2021-03-20	India	No funding	82	single		India	none identified						All participating patients in the study had radiographic evidence of pneumonia, respiratory rate >24/min and oxygen saturation of 94% or less.	Patients receiving mechanical ventilation or patients with multi organ failure were not included in thestudy. Serum alanine aminotransferase (ALT) or aspartate aminotransferase (AST) levels were estimated in all participants and those with levels greater than three times the upper limit of the normal range were excluded	Remdesivir	x	Ansems-2021 (included)	Remdesivir compared to placebo or standard care alone	all-cause mortality	no	NA	RoB2	NA	Lee-2022	Comparing remdesivir versus standard of care/placebo	all-cause mortality	yes	RR 1.20 (0.40 to 3.62)	RoB2	high
Mahmud-2021	Ivermectin in combination with doxycycline for treating COVID-19 symptoms: a randomized trial	Journal of international medical research	33983065	10.1177/03000605211013550	2021-05-13	Bangladesh	Industry (Popular Pharmaceuticals Limited, Bangladesh provided ivermectin, doxycycline, and placebo)	400	single		Bangladesh	1	NCT04523831					>18 years, positive COVID-19 reverse transcription polymerase chain reaction (RT-PCR) test within 3 days prior to enrollment, and mild to moderately severe COVID-19 infection	Patients who were unable to receive oral medications, were pregnant or breastfeeding, had severe COVID-19 symptoms (defined as tachypnea [>30 breaths/minute] and hypoxia [oxygen saturation (SpO2) <90%] requiring supplemental oxygen), were admitted to intensive care or high-dependency units, or had known hypersensitivities to ivermectin or doxycycline were excluded from participation.	Ivermectin	Antibiotics	Popp-2021b (excluded)	NA	NA	NA	NA	NA	NA	Izcovich-2022, no doi provided	Ivermectin versus standard of care	all-cause mortality	yes	RR 0.14 (0.01 to 2.70)	RoB2	some concerns
Mareev-2021	Proactive anti-inflammatory therapy with colchicine in the treatment of advanced stages of new coronavirus infection. The first results of the COLORIT study	Kardiologiia	33734043	10.18087/cardio.2021.2.n1560	2021-03-01	Russia	Grant (federal ministry, research foundation, etc.)	43	single		Russia	1 (Registration number not reported in the publication, upon request)	NCT04403243					Proven coronavirus pneumonia (positive PCR for SARS-CoV-2 RNA and / or clear specific presentation of pneumonia: diagnoses U07.1 and U07.2). • Signs of inflammation and elevated CRP >60 mg / l. • Additionally, at least two of the following four signs: fever >37.5°C; persistent cough; dyspnea with the respiratory rate (RR) >20 brpm and / or SaO2 <94 % when breathing atmospheric air.	NR	Colchicine	x	Mikolajewska-2021 (excluded)	NA	NA	NA	NA	NA	NA	Kow-2022, no doi provided	Colchicine compared to no colchicine	all‐cause mortality	yes	OR 0.19 (0.01 to 4.22)	RoB2	high
Meizlish-2021	Intermediate-dose anticoagulation, aspirin, and in-hospital mortality in COVID-19: A propensity score-matched analysis	American journal of hematology	33476420	10.1002/ajh.26102	2021-01-21	USA	Grant (federal ministry, research foundation, etc.)	not randomized	no RCT (Amir Waheed)	national	USA	NA						hospitalized adult COVID-19 patients, we established two separate, nested cohorts of patients (1) who received intermediate- or prophylactic-dose anticoagulation (“anticoagulation cohort”, N = 1624), or (2) who were not on home antiplatelet therapy and received either in-hospital aspirin or no antiplatelet therapy (“aspirin cohort”, N = 1956).	< 18 years of age (N = 35), had multiple inpatient hospital encounters due to transfer between hospitals or readmission	Anticoagulants	x	not referenced	NA	NA	NA	NA	NA	NA	Amir Waheed-2022, no doi provided	Prophylactic anticoagulants compared to therapeutic anticoagulants	all-cause mortality	yes	OR 0.214 (0.163 to 0.283)	no tool used	NA
Menichetti-2021	Effect of High-Titer Convalescent Plasma on Progression to Severe Respiratory Failure or Death in Hospitalized Patients With COVID-19 Pneumonia: A Randomized Clinical Trial	JAMA network open	34842924	10.1001/jamanetworkopen.2021.36246	2021-11-29	Italy	Grant (federal ministry, research foundation, etc.)	487	multi	national	Italy	1	NCT04716556					Patients aged at least 18 years with confirmed COVID-19 based on a positive reverse transcriptase–polymerase chain reaction (RT-PCR) result for SARS-CoV-2 admitted to the participating clinical sites were screened for eligibility. Inclusion criteria were radiologically confirmed pneumonia within no more than 10 days from onset of symptoms and partial pressure of oxygen–to–fraction of inspired oxy…	We excluded pregnant and lactating women, patients with known hypersensitivity to blood products, recipients of immunoglobulin in the past 30 days, patients with conditions precluding infusion of blood products, participants in any other clinical trials, and patients requiring noninvasive or invasive mechanical ventilation as well as patients receiving treatment with interleukin (IL) 1, IL 6, or …	Convalescent Plasma	x	not referenced	NA	NA	NA	NA	NA	NA	Deng-2020	NMA; Covalescent plasma compared to standard of care/placebo	all-cause mortality	yes	NR	RoB2	some concerns
Merchante-2022	Early Use of Sarilumab in Patients Hospitalized with COVID-19 Pneumonia and Features of Systemic Inflammation: the SARICOR Randomized Clinical Trial	Antimicrobial agents and chemotherapy	34902262	10.1128/AAC.02107-21	2022-02-15	Spain	Grant (federal ministry, research foundation, etc.)	118	multi	national	Spain	3	NCT04357860	EUCTR 2020-001531-27	REec 2020-001531-27			(i) age ≥18 years; (ii) hospitalization due to COVID-19 with SARS-CoV-2 infection confirmed by a positive antigen detection test or a PCR assay; (iii) interstitial pneumonia confirmed by the presence of infiltrates on chest radiograph or a computer tomography scan; and (iv) IL-6 levels ≥40 pg/mL and/or d-dimer >1,500 ng/mL or ≥1,000 if progressive increments were documented in at least two determ…	presence of ARDS requiring HFNO or mechanical ventilation at randomization (or expected to be started in the first 24 h after randomization as deemed by decision of the investigator) and patients in which the decision was made to not progress to mechanical ventilation in the event of clinical deterioration	IL-6-blocking agents	x	not referenced	NA	NA	NA	NA	NA	NA	Yu-2022, no doi provided	Tocilizumab or sarilumab (pooled in meta-analysis) versus standard care/placebo	all-cause mortality	yes	RR 0.68 (0.16 to 2.91)	RoB1	NR (some concerns)
Mitjà-2020a	Hydroxychloroquine for Early Treatment of Adults With Mild Coronavirus Disease 2019: A Randomized, Controlled Trial	Clinical infectious diseases : an official publication of the infectious diseases society of america	32674126	10.1093/cid/ciaa1009	2020-07-16	Spain	Non-industry (grant (federal ministry, research foundation, etc.)) and industry (financial support from Laboratorios Rubió, Laboratorios Gebro Pharma, Zurich Seguros, SYNLAB Barcelona, and Generalitat de Catalunya. Laboratorios Rubió also contributed to the study with the required doses of hydroxychloroquine (Dolquine®). Foundation Dorneur partly funded lab equipment at Irsi-Caixa)	353	multi	national	Spain	2	NCT04304053	EUCTR 2020-001031-27				Adult patients aged ≥18 years were eligible if they had mild symptoms of COVID-19 (ie, fever, acute cough, shortness of breath, sudden olfactory or gustatory loss, or influenza-like illness) for fewer than 5 days before enrollment, were nonhospitalized, and had a positive PCR test for SARS-CoV-2 in the baseline nasopharyngeal swab.	moderate to severe COVID-19 disease (eg, required hospitalization), any condition that might preclude following the study procedures safely (eg, mental disability), known allergy or hypersensitivity to study drugs, known retinal and severe liver or renal diseases, history of cardiac arrhythmia, known electrocardiographic QT interval prolongation or other diseases that could be exacerbated by stud…	Hydroxychloroquine or Chloroquine	x	Singh-2021 (included)	HCQ compared to standard care without HCQ, or placebo	all-cause mortality	yes	not estimable	RoB1	NR (high)	Siemieniuk-2020	NMA; Hydroxychloroquine versus standard of care/placebo	all-cause mortality	no	NA	RoB2	NR
Mitjà-2020b	A cluster-randomized trial of hydroxychloroquine as prevention of Covid-19 transmission and disease	medRxiv		10.1101/2020.07.20.20157651	2020-07-26	Spain	Non-industry (grant (federal ministry, research foundation, etc.)) and industry (Generalitat de Catalunya, Zurich Seguros, Synlab Diagnósticos, Laboratorios Rubió, and Laboratorios Gebro Pharma. Laboratorios Rubió donated and supplied the hydroxychloroquine (Dolquine))	2525	multi	national	Spain	2	NCT04304053	EUCTR 2020-001031-27				adult individuals ≥ 18 years of age with a recent history of close contact exposure to a PCR-confirmed Covid-19 case (i.e., > 15 minutes within two meters, up to seven days before enrolment) and absence of Covid-19-like symptoms on the two weeks preceding enrolment, as either a healthcare worker, a household contact, a nursing home worker or a nursing home resident.	Contacts with Covid-19-like signs and symptoms at the time of the baseline visit were considered unpreventable Covid-19 events and were not enrolled in the study.	Hydroxychloroquine or Chloroquine	x	Singh-2021 (included)	HCQ compared to standard care without HCQ, or placebo	all-cause mortality	no	NA	RoB1	NA	not referenced	NA	NA	NA	NA	NA	NA
Mitjà-2020c	Hydroxychloroquine Alone or in Combination with Cobicistat-Boosted Darunavir for Treatment of Mild COVID-19: A Cluster-Randomized Clinical Trial	SSRN		10.2139/ssrn.3615997	2020-07-16	Spain	Non-industry (grant (federal ministry, research foundation, etc.)) and industry (Laboratorios Rubió, Laboratorios Gebro Pharma, Zurich Seguros, SYNLAB Barcelona, and Generalitat de Catalunya. Laboratorios Rubió also contributed to the study with the required doses of hydroxychloroquine (Dolquine®).)	651	multi	national	Spain	2	NCT04304053	EUCTR 2020-001031-27				Adult patients aged ≥18 years were eligible if they had mild symptoms of COVID-19 (ie, fever, acute cough, shortness of breath, sudden olfactory or gustatory loss) for less than seven days before enrollment, were non-hospitalized, and had a positive PCR test for SARS-CoV-2 in the pre-sreening nasopharyngeal swab tested by the local designated laboratory.	Patients were excluded if they had moderate-to-severe Covid-19 disease (respiratory distress with a respiratory rate higher than 30 breaths/minute or oxygen saturation less than 94%), presence of any condition that might preclude following the study procedures safely (e.g. mental disability), known allergy or hypersensitivity to study drugs, known retinal and severe liver or renal diseases, histo…	Hydroxychloroquine or Chloroquine	x	not referenced	NA	NA	NA	NA	NA	NA	Siemieniuk-2020, no doi provided	NMA; Hydroxychloroquine versus standard of care/placebo	all-cause mortality	no	NA	RoB2	NR
Mohan-2021	Ivermectin in mild and moderate COVID-19 (RIVET-COV): a randomized, placebo-controlled trial	Research square		10.21203/rs.3.rs-191648/v1	2021-02-02	India	Non-industry (grant (federal ministry, research foundation, etc.)) and industry (WindLas BioTech Ltd. Haryana contributed Ivermectin)	157	single		India	1	CTRI/2020/06/026001					aged 18 years or above and diagnosed with non-severe COVID-19, i.e. room air saturation (SpO2) >90%, and with no hypotension or requirement of mechanical ventilation. Diagnosis of COVID-19 was based on a positive result on either SARS-CoV-2 reverse transcription-polymerase chain reaction (RT-PCR) or the rapid antigen test.	Patients were excluded if they did not give informed consent. Other exclusion criteria included: pregnancy or lactation, known hypersensitivity to ivermectin, chronic kidney disease with creatinine clearance <30 mL/min, elevated transaminase levels (>5 x upper limit of normal), myocardial infarction or heart failure within 90 days prior to enrolment, prolonged corrected QT interval (>450 ms) on e…	Ivermectin	x	Popp-2021b (included)	Ivermectin compared to placebo or standard of care for people with moderate‐to‐severe COVID‐19 treated in an inpatient setting	all-cause mortality	no	NA	RoB2	NA	Izcovich-2022	Ivermectin versus standard of care	all-cause mortality	no	NA	RoB2	NA
Murai-2021	Effect of a Single High Dose of Vitamin D3 on Hospital Length of Stay in Patients With Moderate to Severe COVID-19: A Randomized Clinical Trial	Journal of the american medical association : JAMA	33595634	10.1001/jama.2020.26848	2021-02-17	Brazil	Grant (federal ministry, research foundation, etc.)	240	multi	national	Brazil	1	NCT04449718					age 18 years or older; diagnosis of COVID-19 via PCR testing for SARS-CoV-2 from nasopharyngeal swabs or computed tomography scan findings compatible with the disease (bilateral multifocal ground-glass opacities ≥50%); and diagnosis of flu syndrome with institutional criteria for hospitalization on hospital admission, presenting respiratory rate greater than 24/min, saturation less than 93% while…	if they were unable to read and sign the written informed consent form, were already admitted and receiving invasive mechanical ventilation, received previous vitamin D3 supplementation (>1000 IU/d), had kidney failure requiring dialysis or creatinine of at least 2.0 mg/dL, had hypercalcemia (total calcium >10.5 mg/dL), were pregnant or lactating, or had expected hospital discharge in less than 2…	Vitamin D3	x	Stroehlein-2021 (included)	Vitamin D compared to placebo or standard care alone	all-cause mortality	yes	RR 1.49 (0.55 to 4.05)	RoB2	low	Hosseini-2022, no doi provided	Vitamin D compared to no vitamin D supplemention/placebo in hospitalized COVID-19 patients	all-cause mortality	yes	RR 1.49 (0.55 to 4.05)	RoB1	low
NCT04335552	Pragmatic Factorial Trial of Hydroxychloroquine, Azithromycin, or Both for Treatment of Severe SARS-CoV-2 Infection	clinical trials.gov			2021-05-17	USA	Internal resources only	11	single		USA	1	NCT04335552					Admitted to participating hospital with symptoms suggestive of COVID-19 infection OR develop symptoms of COVID-19 during hospitalization. Subject (or legally authorized representative) can provide written informed consent (in English or Spanish) affirming intention to comply with planned study procedures prior to enrollment. Male or female adult aged 12 years or older at the time of enrollment. H…	Participating in any other clinical trial of an experimental agent for COVID-19 On hydroxychloroquine at any time during hospitalization, or within 180 days of hospitalization for COVID-19 regardless of indication. History of G6PD deficiency, cirrhosis, long QT syndrome or porphyria of any classification. Most recent ECG prior to time of screening with QTc of ≥500 msec. Known hypersensitivity to …	Hydroxychloroquine or Chloroquine	Antibiotics	not referenced	NA	NA	NA	NA	NA	NA	Siemieniuk-2020	NMA; Hydroxychloroquine versus standard of care/placebo	all-cause mortality	yes	NR	RoB2	NR
NCT04385199	Convalescent Plasma for Patients With COVID-19	clinical trials.gov			2022-05-02	USA	Grant (federal ministry, research foundation, etc.)	30	single		USA	1	NCT04385199					age > 18 with one or more of the following: Dyspnea Respiratory rate >= 30 breaths/min Oxygen saturation <=93% PaO2/FiO2 <300 Bilateral airspace opacities on chest radiograph at 24 to 48 hours	Acute myocardial infarction in past 30 days Acute stroke in past 30 days VV ECMO VA ECMO	Convalescent Plasma	x	Piechotta-2021 (ongoing studies)	NA	NA	NA	NA	NA	NA	Deng-2020	NMA; Covalescent plasma compared to standard of care/placebo	all-cause mortality	yes	NR	RoB2	high
NCT04392141	Colchicine Plus Phenolic Monoterpenes to Treat COVID-19	clinical trials.gov			2021-04-20	Iran	Grant (federal ministry, research foundation, etc.)	120	single		Iran	2	NCT04392141	IRCT20150623022884N3				Defined cases of COVID-19 based on laboratory and/or radiological and clinical manifestation	Age <10, Pregnancy, Sever kidney dysfunction, Previous history of allergy to Colchicine, not willing to sign informed consent form	Colchicine	x	Mikolajewska-2021 (excluded)	NA	NA	NA	NA	NA	NA	Kow-2022	Colchicine compared to no colchicine	all‐cause mortality	yes	OR 0.15 (0.02 to 1.31)	RoB2	some concerns
NCT04407507	Efficacy, Safety and Tolerability of Ivermectin in Subjects Infected With SARS-CoV-2 With or Without Symptoms (SILVERBULLET)	clinical trials.gov			2021-05-21	Mexico	Industry (Investigacion Biomedica para el Desarrollo de Farmacos S.A. de C.V.)	66	single		Mexico	1	NCT04407507					Diagnosis of acute severe respiratory syndrome due to SARS-CoV-12 coronavirus infection defined by RT-PCR. Asymptomatic, or with mild symptoms who are taking outpatient treatment of the disease. Signed informed consent	Patients with severe disease COVID-19. Positive to proof of infection by some other virus such as Influenza H1N1, SARS, etc. Recurrent urinary tract infections. Alanine Aminotransferase (ALT) or Aspartate Aminotrasferase (AST)>5 times above ist normal limits. Pregnant or lactating patients. Patients receiving antihypertensive medication verapamil, the immunosuppresant cyclosporin A and/or the ant…	Ivermectin	x	Popp-2021b (awaiting classification)	NA	NA	NA	NA	NA	NA	not referenced	NA	NA	NA	NA	NA	NA
NCT04421404	Effects of COVID-19 Convalescent Plasma (CCP) on Coronavirus-associated Complications in Hospitalized Patients (CAPRI)	clinical trials.gov			2021-08-25	USA	Grant (federal ministry, research foundation, etc.) and private funding	34	single		USA	1	NCT04421404					Patients >= 18 years of age. Hospitalized with COVID-19. Enrolled within 72 hours of hospitalization OR within day 14 from first signs of illness. Pulmonary infiltrates on chest imaging. Oxygenation of <95% on room air. Laboratory confirmed COVID-19	Contraindication to transfusion due to inability to tolerate additional fluid, such as due to decompensated congestive heart failure. Baseline requirement for oxygen supplementation prior to COVID-19 infection or use of positive pressure therapy for sleep disordered breathing. Currently expierencing severe hypoxemic failure, as defined in study endpoints. Prior receipt of plasma products, IVIG, o…	Convalescent Plasma	x	Piechotta-2021 (ongoing studies)	NA	NA	NA	NA	NA	NA	Deng-2020	NMA; Covalescent plasma compared to standard of care/placebo	all-cause mortality	no	NA	RoB2	NA
Niaee-2021	Ivermectin as an adjunct treatment for hospitalized adult COVID-19 patients: A randomized multi-center clinical trial	Research square		10.21203/rs.3.rs-109670/v1	2020-11-24	Iran	Internal resources only	180	multi	national	Iran	1	IRCT20200408046987N1					a) Age >18 years; b) signed the informed consent; c) clinical symptoms of suggestive of COVID-19 pneumonia: cough (with or without sputum), fever, pleuritic chest pain or dyspnea; d) mild to severe COVID-19 disease confirmed by chest computed tomography (CT) scan findings compatible with COVID-19 or positive real-time reverse transcription polymerase chain reaction (RT-PCR)	Exclusion criteria included presence of severe immunosuppression (e.g., use of immune-suppressants and HIV positive), pregnant women, chronic kidney disease, malignancy, and indications that the patients were unable and/or unlikely to comprehend and/or follow the protocol.	Ivermectin	x	Popp-2021b (excluded)	NA	NA	NA	NA	NA	NA	Izcovich-2022	Ivermectin versus standard of care	all-cause mortality	yes	RR 0.18 (0.06 to 0.55)	RoB2	high
Nogues-2021	Calcifediol Treatment and COVID-19-Related Outcomes	The Journal of Clinical Endocrinology & Metabolism	34097036	10.1210/clinem/dgab405	2021-09-27	Spain	Grant (federal ministry, research foundation, etc.)	930	single		Spain	none identified						Eligible participants were patients aged 18 years or older who tested polymerase chain reaction positive for SARS-CoV-2.	recently treated (< 3 months) with calcifediol and were excluded from the study	Vitamin D3	x	Stroehlein-2021 (excluded), as preprint	NA	NA	NA	NA	NA	NA	Hosseini-2022	Vitamin D compared to no vitamin D supplemention/placebo in hospitalized COVID-19 patients	all-cause mortality	yes	RR 0.43 (0.29 to 0.65)	RoB1	some concerns
O'Brien-2022	Effect of Subcutaneous Casirivimab and Imdevimab Antibody Combination vs Placebo on Development of Symptomatic COVID-19 in Early Asymptomatic SARS-CoV-2 Infection: A Randomized Clinical Trial	Journal of the american medical association : JAMA	35029629	10.1001/jama.2021.24939	2022-01-14	USA	Non-industry (grant (federal ministry, research foundation, etc.)) and industry (this study was supported by Regeneron Pharmaceuticals Inc and F. Hoffmann-La Roche Ltd. This trial was conducted jointly with the NIAID, NIH. The CoVPN is supported by cooperative agreement awards from the NIAID, NIH. The work on this study was supported by awards UM1AI068619 and UM1AI148684)	314	multi	international	USA, Romania, Moldova	2	NCT04452318	EUCTR 2020-003654-71				1. Adult participants ≥18 years of age (irrespective of weight) at the signing of informed consent, or adolescent participants ≥12 to <18 years of age, or pediatric participants <12 years of age at the signing of the assent (parent/guardian signs the informed consent) 2. Asymptomatic household contact with exposure to an individual with a diagnosis of SARS-CoV-2 infection (index case). To be incl…	1. Participant-reported history of prior positive SARS-CoV-2 RT-PCR test or positive SARS CoV-2 serology test at any time before the screening 2. Participant has lived with individuals who have had previous SARS-CoV-2 infection or currently lives with individuals who have SARS-CoV-2 infection, with the exception of the index case(s), the first individual(s) known to be infected in the household 3…	mAbs	x	not referenced	NA	NA	NA	NA	NA	NA	Deng-2020	NMA; Casirivimab+imdevimab compared to SoC/placebo	all-cause mortality	yes	NR	RoB2	low
O'Donnell-2021	A randomized double-blind controlled trial of convalescent plasma in adults with severe COVID-19	The Journal of clinical investigation	33974559	10.1172/JCI150646	2021-05-11	USA	Grant (federal ministry, research foundation, etc.)	223	multi	international	USA, Brazil	1	NCT04359810					hospitalized patients aged 18 years or older with evidence of SARS-CoV-2 infection by PCR of nasopharyngeal, oropharyngeal swab or tracheal aspirate sample within 14 days of randomization, with infiltrates on chest imaging and oxygen saturation less than or equal to 94% on room air or requirement for supplemental oxygen (including noninvasive positive pressure ventilation or high flow supplementa…	participation in another clinical trial of antiviral agent(s) for COVID-19; receipt of any antiviral agent with possible activity against SARS-CoV-2 within 24 hours of randomization; duration of IMV or ECMO 5 days or longer at time of screening; severe multiorgan failure; and a history of prior reactions to transfusion blood products.	Convalescent Plasma	x	Piechotta-2021 (included), as preprint	Convalescent plasma compared to placebo or standard care alone for individuals with moderate to severe disease	all-cause mortality	no	NA	RoB2	NA	Deng-2020	NMA; Covalescent plasma compared to standard of care/placebo	all-cause mortality	no	NA	RoB2	NA
Okumus-2021	Evaluation of the effectiveness and safety of adding ivermectin to treatment in severe COVID-19 patients	BMC infectious diseases	33947344	10.1186/s12879-021-06104-9	2021-05-04	Turkey	Internal resources only	66	multi	national	Turkey	1	NCT04646109					a.Presence of tachypnea ≥ 30/min, peripheral capillary oxygen saturation (SpO2) level < 90% in room air, Partial pressure of oxygen (PaO2)/FiO2 < 300 in oxygen receiving patient b.Presence of specific radiological finding for Covid-19 in lung tomography (bilateral lobular, peripherally located, diffuse patchy ground glass opacities) c.Mechanical ventilation requirement d.Acute organ dysfunction f…	Children < 18 years old, pregnancy, active breast feeding, concurrent autoimmune disease, chronic liver or kidney disease, immunosuppression, SNP mutation in MDR-1/ABCB1 gene and/or haplotypes and mutations of the CYP3A4 gene.	Ivermectin	x	Popp-2021b (included)	Ivermectin compared to placebo or standard of care for people with moderate‐to‐severe COVID‐19 treated in an inpatient setting	all-cause mortality	no	NA	RoB2	NA	Izcovich-2022, no doi provided	Ivermectin versus standard of care	all-cause mortality	yes	RR 0.67 (0.27 to 1.64)	RoB2	high
Oldenburg-2021	Effect of Oral Azithromycin vs Placebo on COVID-19 Symptoms in Outpatients With SARS-CoV-2 Infection: A Randomized Clinical Trial	Journal of the american medical association : JAMA	34269813	10.1001/jama.2021.11517	2021-07-16	USA	NR	263	single		USA	1	NCT04332107					documented positive SARS-CoV-2 test result (nucleic acid amplification or antigen) within 7 days before enrollment. If participants had multiple tests, the first positive test date was considered the date that they tested positive. Participants uploaded proof of SARS-CoV-2 positive test results during screening or emailed results directly to study staff.	younger than 18 years, had a self-reported macrolide allergy, were concurrently taking hydroxychloroquine if they were older than 55 years (to reduce the potential risk of QT-interval prolongation), were concurrently taking nelfinavir or warfarin, were currently pregnant (self-report), or were unable to receive study drug in the mail or to complete online questionnaires.	Antibiotics	x	not referenced	NA	NA	NA	NA	NA	NA	Zhang-2021	NMA; Antibiotics compared to standard of care	all-cause mortality	yes	NR	RoB2	high
Omrani-2020	Randomized double-blinded placebo-controlled trial of hydroxychloroquine with or without azithromycin for virologic cure of non-severe Covid-19	EClinicalMedicine	33251500	10.1016/j.eclinm.2020.100645	2020-11-20	Qatar	Internal resources only	456	multi	national	Qatar	1	NCT04349592					adults (age at least 18) with positive SARS-CoV-2 PCR who were quarantined at Umm Qarn due to inability to self-quarantine.	retinal or macular disease; psoriasis; hepatic or renal disease; porphyria; glucose-6-phosphate-dehydrogenase (G6PD) deficiency; QT-interval prolongation; or hypersensitivity to HC or AZ.	Hydroxychloroquine or Chloroquine	Antibiotics	not referenced	NA	NA	NA	NA	NA	NA	Siemieniuk-2020, no doi provided	NMA; Hydroxychloroquine versus standard of care/placebo	all-cause mortality	yes	NR	RoB2	NR
Ortigoza-2022	Efficacy and Safety of COVID-19 Convalescent Plasma in Hospitalized Patients: A Randomized Clinical Trial	JAMA internal medicine	34901997	10.1001/jamainternmed.2021.6850	2021-12-13	USA	NR	941	multi	national	USA	1	NCT04364737					adults aged 18 years or older hospitalized for 3 days or less or with symptoms of respiratory illness for 7 days or less (to include patients with presumably early phases of disease) who required noninvasive oxygen supplementation and had a positive nasopharyngeal SARS-CoV-2 reverse-transcriptase polymerase-chain-reaction test.	receipt of pooled immunoglobulin in the preceding 30 days, contraindication to transfusion, invasive mechanical ventilation or extracorporeal membrane oxygenation, volume overload, considered unlikely to survive past 72 hours based on investigator assessment, and receipt of a COVID-19 vaccine (after vaccines were available). Patients whose clinical outcomes were deemed not assessable after hospit…	Convalescent Plasma	x	not referenced	NA	NA	NA	NA	NA	NA	Deng-2020	NMA; Covalescent plasma compared to standard of care/placebo	all-cause mortality	yes	NR	RoB2	low
Pan-2020 (SOLIDARITY)	Repurposed Antiviral Drugs for Covid-19 - Interim WHO Solidarity Trial Results	The new England journal of medicine	33264556	10.1056/NEJMoa2023184	2020-12-02	international (WHO)	Non-industry (grant (federal ministry, research foundation, etc.)) and industry (Remdesivir was donated by Gilead Sciences, hydroxychloroquine by Mylan, lopinavir by AbbVie, Cipla, and Mylan, and interferon beta-1a by Merck (subcutaneous) and Faron Pharmaceuticals)	11330	multi	international	Europe, Canada, Asia, Africa, Latin America	2	NCT04315948	ISRCTN83971151				18 years of age or older, were hospitalized with a diagnosis of Covid-19, were not known to have received any trial drug, were not expected to be transferred elsewhere within 72 hours, and, in the physician’s view, had no contraindication to any trial drug.	A patient is not eligible for the trial if believed by their physician to have a significant contraindication to any one of the study drugs (eg serious chronic liver or heart disease or pregnancy)	Hydroxychloroquine or Chloroquine	Remdesivir	Singh-2021 (included), as preprint	HCQ compared to standard care without HCQ, or placebo	all-cause mortality	yes	RR 1.18 (0.90 to 1.56)	RoB1	NR (some concerns)	Siemieniuk-2020	NMA; Hydroxychloroquine versus standard of care/placebo	all-cause mortality	yes	NR	RoB2	NR
Paolisso-2020	Preliminary Experience With Low Molecular Weight Heparin Strategy in COVID-19 Patients	Frontiers in pharmacology	32848743	10.3389/fphar.2020.01124	2020-08-06	Italy	No funding	not randomized	no RCT (Amir Waheed)		Italy	NA						adult patients with confirmed COVID-19 diagnosis; COVID-19 patients treated with standard prophylactic LMWH enoxaparin dosage (subcutaneous enoxaparin 40–60 mg daily) or intermediate LMWH enoxaparin dosage (subcutaneous enoxaparin 40–60 mg twice daily) for 7 days	Exclusion criteria were a bleeding diathesis, hospital stay < 5 days, lack of information about coagulation parameters and medications, age <18 years and any disease dictating anticoagulation, such as atrial fibrillation, prosthetic heart valves, or venous thromboembolic disease.	Anticoagulants	x	not referenced	NA	NA	NA	NA	NA	NA	Amir Waheed-2022, no doi provided	Prophylactic anticoagulants compared to therapeutic anticoagulants	all-cause mortality	no	NA	no tool used	NA
Pascual-Figal-2021	Colchicine in Recently Hospitalized Patients with COVID-19: A Randomized Controlled Trial (COL-COVID)	International journal of general medicine	34539185	10.2147/IJGM.S329810	2021-09-11	Spain	Grant (federal ministry, research foundation, etc.)	103	single		Spain	2	NCT04350320	EUCTR 2020-001511-2				males or females above 18 years old; SARS-CoV-2 infection confirmed by reverse-transcriptase polymerase chain reaction on nasal swab (RT-PCR); admitted in hospital in the previous 48 hours with COVID-19 diagnosis and 7-points WHO clinical status of 3, 4 or 5.	invasive or non-invasive mechanical ventilation needed, established limitation of therapeutic effort, inflammatory bowel disease, chronic diarrhea or malabsorption, previous neuromuscular disease, any disease with an estimated vital prognosis under 1 year, severe renal insufficiency (glomerular filtration rate <30ml/min/1.73m2) medical history of cirrhosis, active chronic hepatitis or severe hepa…	Colchicine	x	not referenced	NA	NA	NA	NA	NA	NA	Kow-2022, no doi provided	Colchicine compared to no colchicine	all‐cause mortality	yes	OR 0.19 (0.01 to 4.03)	RoB2	some concerns
Podder-2020	Outcome of ivermectin treated mild to moderate COVID-19 cases: a single-centre, open-label, randomised controlled study	IMC journal of medical science			2020-07-01	Bangladesh	Internal resources only	82	single		Bangladesh	not registered (author response)						All COVID-19 suspected cases were advised for RT-PCR test. Consecutive RT-PCR positive eligible mild to moderate COVID-19 cases of more than 18 years of age, of both sexes	pre-existing hypersensitivity to Ivermectin, pregnant and lactating mothers, and patients taking other antimicrobials or hydroxychloroquine	Ivermectin	x	Popp-2021b (included), doi not working	Ivermectin compared to placebo or standard of care for people with moderate‐to‐severe COVID‐19 treated in an inpatient setting	all-cause mortality	no	NA	RoB2	NA	Izcovich-2022, no doi provided	Ivermectin versus standard of care	all-cause mortality	no	NA	RoB2	NA
Portal-Celhay-2021	Phase 2 dose-ranging study of the virologic efficacy and safety of the combination COVID-19 antibodies casirivimab and imdevimab in the outpatient setting	medRxiv		10.1101/2021.11.09.21265912	2021-11-10	USA	Non-industry (grant (federal ministry, research foundation, etc.)) and industry (Regeneron Pharmaceuticals, Inc. and Hoffman-La Roche)	815	multi	national	USA	1	NCT04666441					outpatients aged ≥18 years with a positive SARS-CoV-2 diagnostic test (using a local SARS-CoV-2 antigen, quantitative reverse transcription polymerase chain reaction [RT-qPCR], or other molecular diagnostic assay) from a sample (such as NP, nasal, oropharyngeal, or saliva) collected ≤72 h prior to randomisation. Eligible patients were SARS-CoV-2 infected but either asymptomatic or symptomatic ≤7 …	Immunosuppressed patents	mAbs	x	not referenced	NA	NA	NA	NA	NA	NA	Deng-2020	NMA; Casirivimab+imdevimab compared to SoC/placebo	all-cause mortality	yes	NR	RoB2	some concerns
Pott-Junior-2021	Use of ivermectin in the treatment of Covid-19: A pilot trial	Toxicology reports	33723507	10.1016/j.toxrep.2021.03.003	2021-03-09	Brazil	Internal resources only	32	single		Brazil	1	NCT04431466					≥18 years of age; an Eastern Cooperative Oncology Group (ECOG) score of 0–1; a National Early Warning Score (NEWS) of 0–4; and had SARS-CoV-2 infection confirmed by real-time reverse transcription polymerase chain reaction (RT-PCR) testing performed on nasopharyngeal swab specimens.	if they were not able to ingest / absorb the drug orally through spontaneous ingestion or by gastro / enteral tubes; any clinical observation (clinical / physical evaluation) or laboratory findings which, in the investigator's opinion, would have put the patient at risk to participate in the study; any abnormal ECG findings that require additional evaluation; known hypersensitivity to the drug co…	Ivermectin	x	Popp-2021b (included)	Ivermectin compared to placebo or standard of care for people with moderate‐to‐severe COVID‐19 treated in an inpatient setting	all-cause mortality	no	NA	RoB2	NA	Izcovich-2022, no doi provided	Ivermectin versus standard of care	all-cause mortality	no	NA	RoB2	NA
Pouladzadeh-2021	A randomized clinical trial evaluating the immunomodulatory effect of convalescent plasma on COVID-19-related cytokine storm	Internal and emergency medicine	33837906	10.1007/s11739-021-02734-8	2021-04-10	Iran	Grant (federal ministry, research foundation, etc.)	62	single		Iran	1	IRCT20200310046736N1					1-COVID-19 patients who had specified COVID-19 symptoms (less than 7 days since the onset of the symptoms). 2-The positive results of PCR test and CT scan. 3-Severity WHO score > 4. 4-Blood oxygen saturation (SPO2) ≤ 93% in room air. 5-Individuals who no exhibit hypersensitivity to plasma intravenous administration. 6-Those who voluntarily signed the informed consent.	NR	Convalescent Plasma	x	Piechotta-2021 (awaiting classification)	NA	NA	NA	NA	NA	NA	Deng-2020	NMA; Covalescent plasma compared to standard of care/placebo	all-cause mortality	yes	NR	RoB2	some concerns
Poulakou-2021	Beneficial Effects of Intermediate Dosage of Anticoagulation Treatment on the Prognosis of Hospitalized COVID-19 Patients: The ETHRA Study	In vivo	33402523	10.21873/invivo.12305	2021-01-03	Greece	NR	not randomized	no RCT (Amir Waheed)		Greece	NA						(i) hospitalized in general wards COVID-19 adult patients with full data for the aforementioned variables, and (ii) initiation of anticoagulation therapy within the first 5 days post-admission for those categorized as treated.	(i) lack of data regarding variables of interest, (ii) contraindications to anticoagulant therapy e.g. active bleeding, and (iii) VTE or intubation or death within the first 24 hours post-admission.	Anticoagulants	x	Flumingan-2022 (excluded)	NA	NA	NA	NA	NA	NR	Amir Waheed-2022, no doi provided	Prophylactic anticoagulants compared to therapeutic anticoagulants	all-cause mortality	yes	OR 0.200 (0.016 to 2.461)	no tool used	NA
PRINCIPLE-2021	Azithromycin for community treatment of suspected COVID-19 in people at increased risk of an adverse clinical course in the UK (PRINCIPLE): a randomised, controlled, open-label, adaptive platform trial	The lancet	33676597	10.1016/S0140-6736(21)00461-X	2021-03-04	UK	Grant (federal ministry, research foundation, etc.)	2265	multi	national	UK	2	ISRCTN86534580	EUCTR 2020-001209-22				aged 65 years and older, or 50 years and older with comorbidities, and with ongoing symptoms from PCR-confirmed or suspected COVID-19 (in accordance with the UK National Health Service [NHS] syndromic case definition of high temperature, a new, continuous cough, or a change in sense of smell or taste). Symptoms must have started within the past 14 days. Comorbidities required for eligibility in t…	already receiving acute antibiotics, or had a contraindication to azithromycin as identified in the summary of product characteristics and British National Formulary.	Antibiotics	x	Popp-2021a (included)	Azithromycin compared to placebo or standard of care alone for inpatients individuals with moderate to severe COVID‐19	all-cause mortality	no	NA	RoB2	NA	Zhang-2021	NMA; Antibiotics compared to standard of care	all-cause mortality	yes	NR	RoB2	high
Purwati-2021	A Randomized, Double-Blind, Multicenter Clinical Study Comparing the Efficacy and Safety of a Drug Combination of Lopinavir/Ritonavir-Azithromycin, Lopinavir/ Ritonavir-Doxycycline, and Azithromycin-Hydroxychloroquine for Patients Diagnosed with Mild to Moderate COVID-19 Infections	Biochemistry research international	33628506	10.1155/2021/6685921	2021-02-09	Indonesia	Grant (federal ministry, research foundation, etc.)	754	multi	national	Indonesia	1 (Registration number not reported in the publication, active search)	INA-TX6YYSS					male or female adults over the age of 18. The screening process produced 754 eligible subjects who were further randomized into six groups for the purposes of the intervention study as shown in Figure 1. The subjects registering a positive result on the COVID-19 PCR swab test presented mild, moderate, or severe symptoms. Those individuals willing to give informed consent prior to the study were t…	pregnant or breastfeeding mothers, individuals with severe liver disorders (indicated by increases in transaminases levels three times or more in excess of the normal range), impaired renal functions (indicated by decreases in creatinine clearance of less than 60 mL/minute), arrhythmia, and/or a compromised potassium/magnesium balance. Moreover, individuals receiving conventional plasma therapy a…	Antibiotics	x	Popp-2021a (awaiting classification)	NA	NA	NA	NA	NA	NA	Zhang-2021, no doi provided	NMA; Antibiotics compared to standard of care	all-cause mortality	no	NA	RoB2	NA
Ramakrishnan-2021	Inhaled budesonide in the treatment of early COVID-19 (STOIC): a phase 2, open-label, randomised controlled trial	The lancet. Respiratory medicine	33844996	10.1016/S2213-2600(21)00160-0	2021-04-09	UK	Non-industry (grant (federal ministry, research foundation, etc.)) and industry (AstraZeneca)	146	single		UK	1	NCT04416399					Adults aged older than 18 years with symptoms of COVID-19 (new onset cough and fever or anosmia, or both) within 7 days	recent use (within 7 days) of inhaled or systemic glucocorticoids or if they had a known allergy or contraindication to inhaled budesonide	Inhaled corticosteroids	x	Griesel-2022 (included)	Inhaled corticosteroids (plus standard of care) versus standardof care (with or without placebo) for mild COVID-19	all-cause mortality	yes	not estimable	RoB2	some concerns	Zhang-2021, no doi provided	NMA; Inhaled corticosteroids versus standard of care	all-cause mortality	no	NA	RoB2	NA
Ranjbar-2021	Methylprednisolone or dexamethasone, which one is superior corticosteroid in the treatment of hospitalized COVID-19 patients: a triple-blinded randomized controlled trial	Research square		10.21203/rs.3.rs-148529/v1	2021-02-01	Iran	No funding	93	single		Iran	1	IRCT20200204046369N1					hospitalized patients above 18 years of age, with an O2 saturation of less than 92 in room air.	pregnancy, uncontrolled diabetes mellitus (DM), uncontrolled hypertension, patients who had previously been treated with steroids for any reason, or any contraindications of steroid administration, immunodeficiency disorders, O2 saturation of above 91 room air, and lack of willingness to participate in the study	Systemic corticosteroids	x	Wagner-2021 (included)	Systemic corticosteroids plus standard care compared to standard care for adults with a suspected or confirmed diagnosis of COVID-19	all-cause mortality	no	NA	RoB2	NR	Siemieniuk-2020	NMA; Corticosteroids vs. standard of care/placebo	all-cause mortality	no	NA	RoB2	NA
Rashad-2021a	Short term survival of critically ill COVID‑19 Egyptian patients on assisted ventilation treated by either dexamethasone or tocilizumab	Scientific reports	33893337	10.1038/s41598-021-88086-x	2021-04-23	Egypt, Qatar	Grant (federal ministry, research foundation, etc.)	149	single		Egypt	1	NCT04519385					patients with significant deterioration in respiratory clinical status with respiratory rate > 30 cycle/minute, Bilateral Chest computed tomography (CT) infiltration > 30%, PaO2/FiO2 ratio < 150 or saturation < 90 on > 6 L/min, Two positive laboratory tests of the following: (CRP > 10 g/L, lymphocytes < 600 /mm3, D-dimer > 500 ng/mL , ferritin > 500 ng/mL).	Pediatric patients < 18 years old, patients with an active bacterial or fungal infection, patients on chemotherapy, patients with interstitial lung disease and patients who were not requiring supplemental oxygen were excluded from the study.	Systemic corticosteroids	x	Wagner-2021 (awaiting classification), no doi provided	NA	NA	NA	NA	NA	NA	not referenced	NA	NA	NA	NA	NA	NA
Rashad-2021b	Therapeutic efficacy of macrolides in management of patients with mild COVID-19	Scientific reports	34381155	10.1038/s41598-021-95900-z	2021-08-11	Egypt	Internal resources only	450	single		Egypt	1	NCT04622891					active COVID-19, Oxygen saturation > 90% on room air and imaging shows less than 25% infiltrates on CT chest.	NR	Antibiotics	x	Popp-2021a (included), as preprint	Azithromycin compared to placebo or standard of care alone for inpatients individuals with moderate to severe COVID‐19	all-cause mortality	no	NA	RoB2	NA	Zhang-2021	NMA; Antibiotics compared to standard of care	all-cause mortality	yes	NR	RoB2	high
Rasheed-2020	The therapeutic potential of convalescent plasma therapy on treating critically-ill COVID-19 patients residing in respiratory care units in hospitals in Baghdad, Iraq	Le infezioni in medicina	32920571	10.1007/s11739-021-02734-8	2021-04-10	Iraq	Grant (federal ministry, research foundation, etc.)	49	multi	national	Iraq	none identified						All of the patients were affected by pneumonia and residing in Res piratory Care Units (RCU). Patients’ age was ≥18 year with SpO2<90% in resting state. All patients were at their first 3 days in RCU receiving O2 or on venti lators. We aimed at targeting critically-ill patients, either CP or control groups, at their early stages of admission to RCU before developing full-blown Acute Respiratory D…	previous allergic history to plasma or its in_x0002_gredients such as sodium citrate, and cases with serious general conditions, such as severe organ dysfunction, that were not suitable for transfu_x0002_sion or very late stage of the ARDS where CP has proved to be of low therapeutic benefit	Convalescent Plasma	x	Piechotta-2021 (excluded), as preprint	NA	NA	NA	NA	NA	NA	Deng-2020, no doi provided	NMA; Covalescent plasma compared to standard of care/placebo	all-cause mortality	yes	NR	RoB2	high
Rastogi-2020	Short term, high-dose vitamin D supplementation for COVID-19 disease: a randomised, placebo-controlled, study (SHADE study)	Postgraduate medical journal	33184146	10.1136/postgradmedj-2020-139065	2020-11-12	India	No funding	40	single		India	1	NCT04459247					Consecutive individuals with SARS-CoV-2 infection who were mildly symptomatic or asymptomaticwithor without co- morbidities (hypertension, diabetes mellitus, chronic obstructive airway disease, chronic liver disease, chronic kidney disease) admitted to tertiary care hospital in north India were invited for the study	NR	Vitamin D3	x	Stroehlein-2021 (included), no doi provided	Vitamin D compared to placebo or standard care alone	all-cause mortality	no	NA	RoB2	NA	Hosseini-2022	Vitamin D compared to no vitamin D supplemention/placebo in hospitalized COVID-19 patients	all-cause mortality	no	NA	RoB1	NA
Ray-2020	A phase 2 single center open label randomised control trial for convalescent plasma therapy in patients with severe COVID-19	Nature communications	35046397	10.1038/s41467-022-28064-7	2022-01-19	India	Grant (federal ministry, research foundation, etc.)	80	single		India	1	CTRI/2020/05/025209					severe COVID-19 patients as recipients of convalescent plasma in this open-label phase II randomized control trial were: consenting patients admitted with RT-PCR proven COVID-19 with severe disease (fever or suspected respiratory infection, plus one of the following; respiratory rate >30 breaths/min, severe respiratory distress, SpO2 < 90% at room air) with mild ARDS, defined as patients having a…	Pregnant or breastfeeding mothers, patients with age less than 18 years, patients participating in any other clinical trial, patients having any clinical condition precluding infusion of blood products	Convalescent Plasma	x	Piechotta-2021 (included), as preprint	Convalescent plasma compared to placebo or standard care alone for individuals with moderate to severe disease	all-cause mortality	yes	RR 0.71 (0.36 to 1.41)	RoB2	some concerns	Deng-2020	NMA; Covalescent plasma compared to standard of care/placebo	all-cause mortality	yes	NR	RoB2	high
RECOVERY-2020a	Effect of Hydroxychloroquine in Hospitalized Patients with Covid-19	The new England journal of medicine	33031652	10.1056/NEJMoa2022926	2020-10-08	UK	Non-industry (grant (federal ministry, research foundation, etc.)) and industry (Tocilizumab was provided free of charge for this study by Roche. AbbVie contributed some supplies of lopinavir–ritonavir for use in the trial. The hydroxychloroquine that was used in the trial was supplied by the NHS)	4716	multi	national	UK	3	ISRCTN50189673	NCT04381936	EUCTR 2020-001113-21			Hospitalized patients were eligible for the trial if they had clinically-suspected or laboratory-confirmed SARS-CoV-2 infection and no medical history that might, in the opinion of the attending clinician, put patients at substantial risk if they were to participate in the trial. Initially, recruitment was limited to patients who were at least 18 years of age, but the age limit was removed as of …	specific contraindication	Hydroxychloroquine or Chloroquine	x	Singh-2021 (included), as preprint	HCQ compared to standard care without HCQ, or placebo	all-cause mortality	yes	RR 1.07 (0.97 to 1.19)	RoB1	NR (low)	Siemieniuk-2020	NMA; Hydroxychloroquine versus standard of care/placebo	all-cause mortality	yes	NR	RoB2	NR
RECOVERY-2020b	Dexamethasone in Hospitalized Patients with Covid-19	The new England journal of medicine	32678530	10.1056/NEJMoa2021436	2021-02-25	UK	Non-industry (Grant (federal ministry, research foundation, etc.)) and industry (Tocilizumab was provided free of charge for this study by Roche. AbbVie contributed some supplies of lopinavir–ritonavir for use in the trial)	6425	multi	national	UK	3	ISRCTN50189673	NCT04381936	EUCTR 2020-001113-21			Hospitalized patients were eligible for the trial if they had clinically suspected or laboratory-confirmed SARS-CoV-2 infection and no medical history that might, in the opinion of the attending clinician, put patients at substantial risk if they were to participate in the trial. Initially, recruitment was limited to patients who were at least 18 years of age, but the age limit was removed starti…	specific contraindication	Systemic corticosteroids	x	Wagner-2021 (included)	Systemic corticosteroids plus standard care compared to standard care for adults with a suspected or confirmed diagnosis of COVID-19	all-cause mortality	yes	RR 0.89 (0.81 to 0.98)	RoB2	some concerns	Siemieniuk-2020	NMA; Corticosteroids vs. standard of care/placebo	all-cause mortality	yes	NR	RoB2	NR
RECOVERY-2021a	Azithromycin in patients admitted to hospital with COVID-19 (RECOVERY): a randomised, controlled, open-label, platform trial	The lancet	33545096	10.1016/S0140-6736(21)00149-5	2021-02-02	UK	Non-industry (Grant (federal ministry, research foundation, etc.)) and industry (AbbVie contributed some supplies of lopinavir–ritonavir for use in this study. Tocilizumab was provided free of charge for this study by Roche Products.)	7763	multi	national	UK	3	ISRCTN50189673	NCT04381936	EUCTR 2020-001113-21			Patients admitted to hospital were eligible for the study if they had clinically suspected or laboratory confirmed SARS-CoV-2 infection and no medical history that might, in the opinion of the attending clinician, put the patient at substantial risk if they were to participate in the trial. Initially, recruitment was limited to patients aged at least 18 years, but from May 9, 2020, the age limit …	Patients with known prolonged QTc interval or hypersensitivity to a macrolide antibiotic and those already receiving chloroquine or hydroxychloroquine were excluded from random assignment between azithromycin and usual care.	Antibiotics	x	Popp-2021a (included)	Azithromycin compared to placebo or standard of care alone for inpatients individuals with moderate to severe COVID‐19	all-cause mortality	yes	RR 0.97 (0.89 to 1.06)	RoB2	low	Zhang-2021	NMA; Antibiotics compared to standard of care	all-cause mortality	yes	NR	RoB2	high
RECOVERY-2021b	Colchicine in patients admitted to hospital with COVID-19 (RECOVERY): a randomised, controlled, open-label, platform trial	The lancet. Respiratory medicine	34672950	10.1016/S2213-2600(21)00435-5	2021-10-18	UK	Grant (federal ministry, research foundation, etc.)	11340	multi	national	UK	3	ISRCTN50189673	NCT04381936	EUCTR 2020-001113-21			Patients admitted to hospital were eligible for the study if they had clinically suspected or laboratory confirmed SARS-CoV-2 infection and no medical history that might, in the opinion of the attending clinician, put the patient at significant risk if they were to participate in the trial.	Children and pregnant women were not eligible to receive colchicine. Patients with severe liver impairment, significant cytopaenia, concomitant use of strong CYP3A4 (eg, clarithromycin, erythromycin, systemic azole antifungal, and HIV protease inhibitor) or P-glycoprotein inhibitors (eg, ciclosporin, verapamil, and quinidine), or hypersensitivity to lactose were excluded from the colchicine compa…	Colchicine	x	Mikolajewska-2021 (included), as preprint	Colchicine plus standard pf care compared to standard of care (plus/minus placebo) for hospitalised people with COVID‐19 and moderate to severe disease	all‐cause mortality	yes	RR 1.01 (0.94 to 1.08)	RoB2	high	Kow-2022	Colchicine compared to no colchicine	all‐cause mortality	yes	OR 1.01 (0.92 to 1.10)	RoB2	some concerns
RECOVERY-2021c	Tocilizumab in patients admitted to hospital with COVID-19 (RECOVERY): a randomised, controlled, open-label, platform trial	The lancet	33933206	10.1016/S0140-6736(21)00676-0	2021-05-01	UK	Grant (federal ministry, research foundation, etc.)	4116	multi	national	UK	3	ISRCTN50189673	NCT04381936	EUCTR 2020-001113-21			Patients admitted to hospital were eligible for the study if they had clinically suspected or laboratory confirmed SARS-CoV-2 infection and no medical history that might, in the opinion of the attending clinician, put the patient at substantial risk if they were to participate in the trial	NR	IL-6-blocking agents	x	Ghosn-2021 (included), as preprint	Tocilizumab or sarilumab (pooled in meta-analysis) versus standard care/placebo	clinical improvement	yes	RR 1.14 (1.08 to 1.21)	RoB2	some concerns	Yu-2022, no doi provided	Tocilizumab or sarilumab (pooled in meta-analysis) versus standard care/placebo	all-cause mortality	yes	RR 0.88 (0.81 to 0.96)	RoB1	NR (low)
RECOVERY-2021d	Convalescent plasma in patients admitted to hospital with COVID-19 (RECOVERY): a randomised controlled, open-label, platform trial	The lancet	34000257	10.1016/S0140-6736(21)00897-7	2021-05-14	UK	Grant (federal ministry, research foundation, etc.)	11558	multi	national	UK	3	ISRCTN50189673	NCT04381936	EUCTR 2020-001113-21			Hospitalised patients of any age were eligible for the trial if they had clinically suspected or laboratory confirmed SARS-CoV-2 infection an no medical history that might, in the opinion of the attending clinician, put them at significant risk if they were to participate in the trial.	NR	Convalescent Plasma	x	Piechotta-2021 (included), as preprint	Convalescent plasma compared to placebo or standard care alone for individuals with moderate to severe disease	all-cause mortality	yes	RR 0.99 (0.93 to 1.05)	RoB2	low	Deng-2020	NMA; Covalescent plasma compared to standard of care/placebo	all-cause mortality	yes	NR	RoB2	some concerns
RECOVERY-2022	Casirivimab and imdevimab in patients admitted to hospital with COVID-19 (RECOVERY): a randomised, controlled, open-label, platform trial	The lancet	35151397	10.1016/S0140-6736(22)00163-5	2022-02-10	UK	Non-industry (grant (federal ministry, research foundation, etc.)) and industry (Regeneron Pharmaceuticals supported the study through supply of casirivimab and imdevimab and DMW provided comments on the manuscript as a member of the writing committee)	9785	multi	national	UK	3	ISRCTN50189673	NCT04381936	EUCTR 2020-001113-21			Patients admitted to hospital were eligible for the study if they had clinically suspected or laboratory-confirmed SARS-CoV-2 infection and no medical history that might, in the opinion of the attending clinician, put the patient at significant risk if they were to participate in the trial.	Patients who had received intravenous immunoglobulin treatment during the current admission and children weighing <40 kg or aged <12 years were not eligible for randomisation to casirivimab and imdevimab. Pregnant and breastfeeding women were eligible for inclusion.	mAbs	x	Kreuzberger-2021 (included), as preprint	Casirivimab/imdevimab compared to usual care alone in hospitalised individuals with COVID-19 (moderate to severe disease)	all-cause mortality	yes	RR 0.94 (0.87 to 1.02)	RoB2	high	Deng-2020	NMA; Casirivimab+imdevimab compared to SoC/placebo	all-cause mortality	yes	NR	RoB2	some concerns
REMAP-CAP-2021	Effect of Convalescent Plasma on Organ Support-Free Days in Critically Ill Patients With COVID-19: A Randomized Clinical Trial	Journal of the american medical association : JAMA	34606578	10.1001/jama.2021.18178	2021-10-04	UK	Grant (federal ministry, research foundation, etc.)	2097	multi	international	UK, Canada, USA, Australia	2	NCT02735707	EUCTR 2015-002340-14				Patients aged 18 years or older with confirmed SARS-CoV-2 infection admitted to the hospital and classified as moderately or severely ill were eligible for enrollment in the COVID-19 immunoglobulin domain, which are equivalent to the World Health Organization case definitions of severely or critically ill, respectively.19 The outcomes for critically ill participants (defined as patients admitted …	presumption that death was imminent with lack of commitment to full support or participation in this trial within the prior 90 days. Immunoglobulin domain–specific exclusion criteria included: known hypersensitivity to convalescent plasma; objection to receiving plasma products; previous history of transfusion-related acute lung injury; and more than 48 hours had elapsed since ICU admission or 14…	Convalescent Plasma	x	not referenced	NA	NA	NA	NA	NA	NA	Deng-2020	NMA; Covalescent plasma compared to standard of care/placebo	all-cause mortality	yes	NR	RoB2	some concerns
Rentsch-2020	Early initiation of prophylactic anticoagulation for prevention of coronavirus disease 2019 mortality in patients admitted to hospital in the United States: cohort study	BMJ : British medical journal / British medical association	33574135	10.1136/bmj.n311	2021-02-11	UK, USA	Grant (federal ministry, research foundation, etc.)	not randomized	no RCT (Amir Waheed)		USA	NA						all patients admitted to hospital between 1 March and 31 July 2020 who had a laboratory confirmed positive SARS-CoV-2 test result on or within 14 days before hospital admission	no history of care (defined as at least one outpatient or inpatient encounter in the two years before 1 March 2020), received anticoagulation treatment in the 30 days before hospital admission (to mitigate the effect of prevalent use of anticoagulation), received a red blood cell transfusion within 24 hours of admission (as active bleeding or severe anemia could have been a contraindication for a…	Anticoagulants	x	Flumignan-2022 (included = NRSI), as preprint	NA	NA	NA	NA	NA	NR	Amir Waheed-2022, no doi provided	Prophylactic anticoagulants compared to therapeutic anticoagulants	all-cause mortality	no	NA	no tool used	NA
Rosas-2021a	Tocilizumab and remdesivir in hospitalized patients with severe COVID-19 pneumonia: a randomized clinical trial	Intensive care medicine	34609549	10.1007/s00134-021-06507	2021-10-05	USA	Industry (F. Hoffmann-La Roche Ltd; F. Hoffmann-La Roche Ltd was involved in designing the trial, performing the analyses, and writing the report. A contract research organization paid by the sponsor monitored the trial under direction and supervision of the sponsor)	649	multi	international	Brazil, Russia, Spain, USA	2	NCT04409262	EUCTR 2020-002275-34				patients aged 12 years and older hospitalized with severe COVID-19 pneumonia between June 2020 and March 2021. Patients were required to have a positive SARS-CoV-2 polymerase chain reaction test result within 7 days of randomization, pneumonia confirmed by chest x-ray or computed tomography, and hypoxemia requiring > 6 L/min supplemental oxygen. The protocol was amended in September 2020 to allow…	Patients were excluded if the estimated glomerular filtration rate was < 30 mL/min (including patients undergoing hemodialysis or hemofiltration) or alanine aminotransferase or aspartate aminotransferase levels were > 5 × the upper limit of normal within 24 h of screening. Patients with suspected active bacterial, fungal, viral, or other infection except COVID-19 were excluded. Systemic corticost…	IL-6-blocking agents	x	not referenced	NA	NA	NA	NA	NA	NA	Yu-2022, no doi provided	Tocilizumab or sarilumab (pooled in meta-analysis) versus standard care/placebo	all-cause mortality	yes	RR 0.93 (0.66 to 1.31)	RoB1	NR (low)
Rosas-2021b	Tocilizumab in Hospitalized Patients with Severe Covid-19 Pneumonia	The new England journal of medicine	33631066	10.1056/NEJMoa2028700	2021-02-25	USA	Non-industry and industry (F. Hoffmann–La Roche)	452	multi	international	Canada, Denmark, France, Germany, Italy, the Netherlands, Spain, UK, USA	2	NCT04320615	EUCTR 2020-001154-22				adults (≥18 years of age) with severe Covid-19 pneumonia, as confirmed by positive polymerase-chain-reaction (PCR) assay of any body fluid and evidenced by bilateral chest infiltrates on chest radiography or computed tomography. Eligible patients had a blood oxygen saturation of 93% or less or a ratio of the partial pressure of oxygen to the fraction of inspired oxygen of less than 300 mm Hg.	Patients were excluded if the treating physician determined that death was imminent and inevitable within 24 hours or if they had active tuberculosis or a bacterial, fungal, or viral infection other than SARS-CoV-2. Standard care according to local practice (antiviral treatment, low-dose glucocorticoids, convalescent plasma, and supportive care) was provided. However, concomitant treatment with a…	IL-6-blocking agents	x	Ghosn-2021 (included)	Tocilizumab or sarilumab (pooled in meta-analysis) versus standard care/placebo	clinical improvement	yes	RR 1.26 (0.93 to 1.71)	RoB2	low	Yu-2022, no doi provided	Tocilizumab or sarilumab (pooled in meta-analysis) versus standard care/placebo	all-cause mortality	yes	RR 1.01 (0.68 to 1.52)	RoB1	NR (low)
Sabico-2021	Effects of a 2-Week 5000 IU versus 1000 IU Vitamin D3 Supplementation on Recovery of Symptoms in Patients with Mild to Moderate Covid-19: A Randomized Clinical Trial	Nutrients	34202578	10.3390/nu13072170	2021-06-24	Saudi Arabia	Non-industry (Grant (federal ministry, research foundation, etc.)) and industry (Vitamin D supplements used in the intervention were provided by Synergy Pharma (Dubai, UAE))	73	multi	national	Saudi Arabia	1	SCTR20061006					Male and female adult participants aged 20–75 years old who had an RT-PCR confirmed SARS-CoV-2 positive diagnosis (not more than 3 days prior to inclusion) and were presenting with mild to moderate symptoms and who consented voluntarily (written and verbal) were enrolled in the trial. As per the definition of the Saudi Ministry of Health (MoH) protocol for RT-PCR-confirmed COVID-19 cases, a mild-…	Severe COVID-19 cases (those that required intensive care (e.g., respiratory rate ≥30/min, oxygen saturation ≤93%, presence of bilateral lung infiltrates >50% of the lung field)), children and pregnant women, and those whose baseline 25(OH)D were above 75 nmol/L were excluded. Individuals who were SARS-CoV-2 negative and/or SARS-CoV-2 positive but asymptomatic (for home isolation) were also not i…	Vitamin D3	x	not referenced	NA	NA	NA	NA	NA	NA	Hosseini-2022	Vitamin D compared to no vitamin D supplemention/placebo in hospitalized COVID-19 patients	all-cause mortality	no	NA	RoB1	NA
Sadeghipour-2021 (INSPIRATION)	Effect of Intermediate-Dose vs Standard-Dose Prophylactic Anticoagulation on Thrombotic Events, Extracorporeal Membrane Oxygenation Treatment, or Mortality Among Patients With COVID-19 Admitted to the Intensive Care Unit: The INSPIRATION Randomized Clinical Trial	Journal of the american medical association : JAMA	33734299	10.1001/jama.2021.4152	2021-03-18	Iran	Non-industry (Grant (federal ministry, research foundation, etc.)) and industry (Enoxaparin was provided through Alborz Darou, Pooyesh Darou, and Caspian Pharmaceuticals companies, and atorvastatin and matching placebo was provided by Sobhan Darou)	600	multi	national	Iran	1	NCT04486508					Patients admitted to the ICU with polymerase chain reaction testing–confirmed COVID-19 within 7 days of the index hospitalization were eligible for inclusion.	Patients with life expectancy less than 24 hours, an established indication for therapeutic-dose anticoagulation, weight less than 40 kg, pregnancy, history of heparin-induced thrombocytopenia, platelet count less than 50 ×103/µL, or overt bleeding were excluded	Anticoagulants	x	Flumignan-2022 (included)	Higher‐dose anticoagulants compared to lower‐dose anticoagulants for people hospitalised with COVID‐19	all-cause mortality	yes	RR 1.05 (0.87 to 1.28)	RoB1	NR (high)	Amir Waheed-2022, no doi provided	Prophylactic anticoagulants compared to therapeutic anticoagulants	all-cause mortality	yes	OR 0.938 (0.677 to 1.429)	no tool used	NA
Salama-2021	Tocilizumab in Patients Hospitalized with Covid-19 Pneumonia	The new England journal of medicine	33332779	10.1056/NEJMoa2030340	2020-12-17	USA	Industry (funded by Genentech)	388	multi	international	USA, Mexico, Kenya, South Africa, Peru, Brazil	2	NCT04372186	EUCTR 2020-001154-22				Patients who were 18 years of age or older (with no upper age limit) and who were hospitalized with Covid-19 pneumonia that had been confirmed by a positive polymerase-chain-reaction test and radiographic imaging were eligible for enrollment.	Patients had a blood oxygen saturation below 94% while breathing ambient air but were excluded if they were receiving continuous positive airway pressure, bilevel positive airway pressure, or mechanical ventilation. Patients were excluded if progression of the illness to death was imminent and inevitable within 24 hours, as determined by the treating physician, or if they had active tuberculosis …	IL-6-blocking agents	x	Ghosn-2021 (included)	Tocilizumab or sarilumab (pooled in meta-analysis) versus standard care/placebo	clinical improvement	yes	RR 1.01 (0.92 to 1.12)	RoB2	low	Yu-2022, no doi provided	Tocilizumab or sarilumab (pooled in meta-analysis) versus standard care/placebo	all-cause mortality	yes	RR 1.22 (0.62 to 2.38)	RoB1	NR (low)
Salehzadeh-2020	The Impact of Colchicine on The COVID-19 Patients; A Clinical Trial Study	Research square		10.21203/rs.3.rs-69374/v1	2020-09-21	Iran	No private funding	100	single		Iran	1	IRCT20200418047126N1					Pulmonary involvement seen in CT-Scan compatible with COVID-19 and Positive PCR of COVID-19.	sensitivity to any medications of regimens, renal failure, heart failure, pregnancy, participating in another clinical study and refusal to participate in the study before or during the follow-up period.	Colchicine	x	Mikolajewska-2021 (awaiting classification)	NA	NA	NA	NA	NA	NA	Kow-2022, no doi provided	Colchicine compared to no colchicine	all‐cause mortality	no	NA	RoB2	NA
Salvarani-2021	Effect of Tocilizumab vs Standard Care on Clinical Worsening in Patients Hospitalized With COVID-19 Pneumonia: A Randomized Clinical Trial	JAMA internal medicine	33080005	10.1001/jamainternmed.2020.6615	2020-10-20	Italy	Non-industry and industry (provision of experimental drug and distribution to clinical sites from Roche during the conduct of the study)	126	multi	national	Italy	2	NCT04346355	EUCTR 2020-001386-37				hospitalized patients 18 years and older, with an instrumental diagnosis of COVID-19 pneumonia confirmed by a positive reverse-transcriptase polymerase chain reaction assay for SARS-CoV-2 in a respiratory tract specimen. Other inclusion criteria were the presence of acute respiratory failure with a partial pressure of arterial oxygen to fraction of inspired oxygen (Pao2/Fio2) ratio between 200 an…	ICU admission, known hypersensitivity to tocilizumab, and any condition preventing future admission to ICU, such as advanced age with multiple comorbidities, as well as the patient’s expressed will to avoid future intubation.	IL-6-blocking agents	x	Ghosn-2021 (included)	Tocilizumab or sarilumab (pooled in meta-analysis) versus standard care/placebo	clinical improvement	yes	RR 1.02 (0.91 to 1.16)	RoB2	some concerns	Yu-2022, no doi provided	Tocilizumab or sarilumab (pooled in meta-analysis) versus standard care/placebo	all-cause mortality	yes	RR 2.10 (0.20 to 22.56)	RoB1	NR (some concerns)
Samaha-2021	Effects of a Single Dose of Ivermectin on Viral and Clinical Outcomes in Asymptomatic SARS-CoV-2 Infected Subjects: A Pilot Clinical Trial in Lebanon	Viruses		10.3390/v13060989	2021-05-26	Lebanon, Qatar	No funding	100	single		Lebanon, Qatar	1	ChiCTR2000033627					adult subjects whose weight is ≥45 kg and are SARS-CoV-2-positive based on a PCR result showing a Ct value below 20	lactating or pregnant ladies, history of allergy to a component of the used medication, end-stage kidney or liver diseases, pulmonary fibrosis, advanced COPD, heart failure NYHA class IV, and recent cardiac intervention (less than two months).	Ivermectin	x	Popp-2021b (awaiting classification)	NA	NA	NA	NA	NA	NA	Izcovich-2022, no doi provided	Ivermectin versus standard of care	all-cause mortality	no	NA	RoB2	NA
Sánchez-Zuno-2021	Vitamin D Levels in COVID-19 Outpatients from Western Mexico: Clinical Correlation and Effect of Its Supplementation	Journal of clinical medicine	34071293	10.3390/jcm10112378	2021-05-28	Mexico	Grant (federal ministry, research foundation, etc.)	42	single		Mexico	none identified						individuals with mild disease, over 18 years of age, who were not taking any vitamin D supplementation at the recruiting time.	NR	Vitamin D3	x	not referenced	NA	NA	NA	NA	NA	NA	Hosseini-2022	Vitamin D compared to no vitamin D supplemention/placebo in hospitalized COVID-19 patients	all-cause mortality	no	NA	RoB1	NA
Sancho-López-2021	Efficacy and Safety of Sarilumab in patients with COVID19 Pneumonia: A Randomized, Phase III Clinical Trial (SARTRE Study)	Infectious diseases and therapy	34658006	10.1007/s40121-021-00543-2	2021-10-17	Spain	Non-industry and industry (Sanofi provided sarilumab free of charge)	201	multi	national	Spain	1	EUCTR 2020-002037-15					at least 18 years of age and hospitalized due to COVID-19 confirmed by positive RT-PCR or antigen test, presented pneumonia defined by the radiographic evidence of pulmonary infiltrates by imaging, or rales/crackles on examination, and required standard oxygen supplement due to SpO2 ≤ 94% on room air. Time from symptom onset to inclusion must be at least 7 days and patients must present elevation…	high oxygen requirements (including face mask with reservoir bag, non-invasive mechanical ventilation or high flow nasal cannula, or mechanical ventilation), had been on treatment with CS for more than 1 day, were admitted to the intensive care unit (ICU), pregnant or lactating, had allergy or hypersensitivity to sarilumab or CS, had received immunosuppressive monoclonal antibody therapy within t…	IL-6-blocking agents	x	not referenced	NA	NA	NA	NA	NA	NA	Yu-2022, no doi provided	Tocilizumab or sarilumab (pooled in meta-analysis) versus standard care/placebo	all-cause mortality	yes	RR 1.03 (0.15 to 7.17)	RoB1	NR (low)
Sayed-2020	Repurposing of some anti-infective drugs for COVID-19 treatment: A surveillance study supported by an in silico investigation	International journal of clinical practice	33300221	10.1111/ijcp.13877	2020-12-09	Egypt	NR	80	single		Egypt	none identified						Subjects within the age group 18 years or more, either sex, male or female, positive cases of COVID-19 by RT-PCR test, mild and moderate cases with typical symptoms, subjects who are not already treated with any other antiviral drugs.	Subjects who are critically ill, with chronic liver diseases, pregnant and lactating women, less than 18 years of age	Antibiotics	x	Popp-2021a (awaiting classification)	NA	NA	NA	NA	NA	NA	not referenced	NA	NA	NA	NA	NA	NA
Seet-2021	Positive impact of oral hydroxychloroquine and povidone-iodine throat spray for COVID-19 prophylaxis: An open-label randomized trial	International journal of infectious diseases : IJID	33864917	10.1016/j.ijid.2021.04.035	2021-04-20	Singapore	Grant (federal ministry, research foundation, etc.)	3408	single		Singapore	1	NCT04446104					dormitory residents aged between 21 and 60 who were willing to adhere to the study protocol, return for a review 42-days later, and provide daily symptom feedback through a mobile application, were invited to participate in this trial.	Participants were excluded if they had symptom(s) of respiratory illnesses (fever, cough, runny nose, sore throat and/or shortness of breath), dysgeusia or anosmia in the past one month, had a previous diagnosis of COVID-19, or met other exclusion criteria	Ivermectin	x	Popp-2021b (excluded)	NA	NA	NA	NA	NA	NA	Izcovich-2022, no doi provided	Ivermectin versus standard of care	all-cause mortality	no	NA	RoB2	NA
Sekhavati-2020	Safety and effectiveness of azithromycin in patients with COVID-19: An open-label randomised trial	International journal of antimicrobial agents	32853672	10.1016/j.ijantimicag.2020.106143	2020-08-25	Iran	Grant (federal ministry, research foundation, etc.)	111	single		Iran	1 (Registration number not reported in the publication, active search)	IRCT20200415047092N1					positive RT-PCR test and significant findings compatible with radiographic imaging of COVID-19 pulmonary involvement.	age <18 years, pregnancy or nursing during the time of admission, past history or concurrent cardiac disease, recent history of antiviral therapy, and contraindications for use of HCQ, AZM or LPV/r (KaletraⓇ; AbbVie Inc., Chicago, IL, USA), such as retinopathy or glucose-6-phosphate dehydrogenase deficiency, or a history of allergic reactions to these medicines.	Antibiotics	x	Popp-2021a (included)	Azithromycin compared to placebo or standard of care alone for inpatients individuals with moderate to severe COVID‐19	all-cause mortality	yes	RR 0.33 (0.01 to 7.87)	RoB2	some concerns	not referenced	NA	NA	NA	NA	NA	NA
Sekine-2021	Convalescent plasma for COVID-19 in hospitalised patients: an open-label, randomised clinical trial	The European respiratory journal	34244316	10.1183/13993003.01471-2021	2022-02-10	Brazil	Grant (federal ministry, research foundation, etc.)	160	single		Brazil	1	NCT04547660					aged ≥18 years, had a positive reverse transcriptase (RT)-PCR for SARS-CoV-2 (supplementary material 2), had <15 days since initial symptom onset and had severe respiratory disease, as defined by the presence of at least one of the following: respiratory rate >30 breaths·min-1 in room air; peripheral oxygen saturation (SpO2) ≤93% in room air; arterial partial pressure of oxygen (PaO2)/fraction of…	impossibility for any reason to perform the first plasma infusion within 14 days of the onset of symptoms; use of immunosuppressive drugs for other non-COVID-19 underlying diseases in the 30 days before enrolment; pregnancy; history of serious adverse reactions such as transfusion anaphylaxis; disagreement of attending physician; and participation in other interventional randomised clinical trial…	Convalescent Plasma	x	not referenced	NA	NA	NA	NA	NA	NA	Deng-2020	NMA; Covalescent plasma compared to standard of care/placebo	all-cause mortality	yes	NR	RoB2	some concerns
Self-2020	Effect of Hydroxychloroquine on Clinical Status at 14 Days in Hospitalized Patients With COVID-19: A Randomized Clinical Trial	Journal of the american medical association : JAMA	33165621	10.1001/jama.2020.22240	2020-11-09	USA	Non-industry ((grant (federal ministry, research foundation, etc.) and industry (Sandoz, a Novartis division, supplied the hydroxychloroquine and placebo used in this trial)	479	multi	national	USA	1	NCT04332991					Adults (aged ≥18 years) who were hospitalized for less than 48 hours with laboratory-confirmed SARS-CoV-2 infection and symptoms of respiratory illness for less than 10 days were enrolled.	more than 1 dose of hydroxychloroquine or chloroquine in the prior 10 days; QTc interval greater than 500 ms; prior receipt or planned administration of select medications that prolong the QTc interval; and seizure disorder.	Hydroxychloroquine or Chloroquine	x	not referenced	NA	NA	NA	NA	NA	NA	Siemieniuk-2020, no doi provided	NMA; Hydroxychloroquine versus standard of care/placebo	all-cause mortality	yes	NR	RoB2	NR
Shah Bukhari-2021	Efficacy of Ivermectin in COVID-19 Patients with Mild to Moderate Disease	medRxiv		10.1101/2021.02.02.21250840	2021-02-05	Pakistan	NR	100	single		Pakistan	1	NCT04392713					patients aged 15-65 years of both genders who were COVID-19 positive, proven by reverse transcriptase-polymerase chain reaction (RT-PCR) and having mild to moderate severity of the disease. Patients were considered eligible if they were able to consent for trial, stated their willingness to comply with all study procedures, agreed for admission for the trial period (14 days), and those able to ta…	All females of childbearing age were to undergo a pregnancy test and a positive test would mean that they would be excluded. Patients with severe symptoms, likely due to cytokine release syndrome, those with uncontrolled co-morbidities, and immunocompromised states were excluded. Patients with a history of ivermectin allergy were also excluded. Drug history was also sought, and patients taking CY…	Ivermectin	x	Popp-2021b (included)	Ivermectin compared to placebo or standard of care for people with moderate‐to‐severe COVID‐19 treated in an inpatient setting	all-cause mortality	no	NA	RoB2	NA	Izcovich-2022	Ivermectin versus standard of care	all-cause mortality	no	NA	RoB2	NA
Shahbaznejad-2021	Effects of Ivermectin in Patients With COVID-19: A Multicenter, Double-blind, Randomized, Controlled Clinical Trial	Clinical therapeutics	34052007	10.1016/j.clinthera.2021.04.007	2021-05-06	Iran	NR	73	multi	national	Iran	1	IRCT20111224008507N3					patients with COVID-19 (age, >5 years; weight >15 kg), who were hospitalized in 1 of 2 tertiary hospitals affiliated with the Mazandaran University of Medical Sciences, Sari, Iran	history of chronic liver and/or renal disease; receipt of treatment with warfarin, an angiotensin-converting enzyme inhibitor, or a angiotensin II receptor antagonist; and acquired immunodeficiency. Pregnant or breast-feeding women were also excluded from the study.	Ivermectin	x	Popp-2021b (excluded)	NA	NA	NA	NA	NA	NA	Izcovich-2022, no doi provided	Ivermectin versus standard of care	all-cause mortality	yes	RR 2.92 (0.12 to 69.14)	RoB2	low
Shoumann-2021	Use of Ivermectin as a Potential Chemoprophylaxis for COVID-19 in Egypt: A Randomised Clinical Trial	Journal of clinical and diagnostic research : JCDR		10.7860/JCDR/2021/46795.14529	2021-02-01	Egypt	No funding	340	single		Egypt	1	NCT04422561					The study included asymptomatic household close contacts to confirmed RT-PCR COVID-19 index case, with age equal to or more than 16 years, and signed informed consent	Any contact developed symptoms or diagnosed as COVID-19 before enrollment, index case, failure to follow-up contacts for 14 days, and failure to document the index case when there was more than one case in a family	Ivermectin	x	Popp-2021b (included)	Ivermectin compared to placebo or standard of care for people with moderate‐to‐severe COVID‐19 treated in an inpatient setting	all-cause mortality	no	NA	RoB2	NA	Izcovich-2022, no doi provided	Ivermectin versus standard of care	all-cause mortality	no	NA	RoB2	NA
Simonovich-2021	A Randomized Trial of Convalescent Plasma in Covid-19 Severe Pneumonia	The new England journal of medicine	33232588	10.1056/NEJMoa2031304	2021-02-18	Argentina	Internal resources only	334	multi	national	Argentina	1	NCT04383535					Hospitalized adults (at least 18 years of age) at each participating site were screened for enrollment if they had a reverse-transcriptase–polymerase-chain-reaction (RT-PCR) assay of a respiratory tract sample that was positive for SARS-CoV-2, radiologically confirmed pneumonia, no previous directives rejecting advanced life support, and at least one of the following severity criteria: oxygen sat…	Patients who were pregnant or lactating, patients of reproductive age who were not willing to use contraceptive measures for a period of 30 days after enrollment, and patients with a history of blood component allergies, an infectious cause of pneumonia other than SARS-CoV-2, a requirement for mechanical ventilation, multiorgan failure, or any other condition that would impede the provision of in…	Convalescent Plasma	x	Piechotta-2021 (included)	Convalescent plasma compared to placebo or standard care alone for individuals with moderate to severe disease	all-cause mortality	yes	RR 0.96 (0.50 to 1.83)	RoB2	low	Deng-2020	NMA; Covalescent plasma compared to standard of care/placebo	all-cause mortality	yes	NR	RoB2	some concerns
Sivapalan-2021	Azithromycin and hydroxychloroquine in hospitalised patients with confirmed COVID-19–a randomised double-blinded placebo-controlled trial	The European respiratory journal	34083403	10.1183/13993003.00752-2021	2022-01-06	Denmark	Grant (federal ministry, research foundation, etc.)	117	multi	national	Denmark	2	NCT04322396	EUCTR 2020-001198-55				Eligible patients had to be 1) ≥18 years of age; 2) admitted to hospital with a confirmed positive reverse transcription (RT)-PCR test for SARS-CoV-2 infection; and 3) hospitalised for ≤48 h. Each patient provided signed informed consent to participate	Patients were excluded if they met any of the following criteria: 1) received >5 L oxygen supply; 2) known intolerance/allergy to the study drugs; 3) neurogenic hearing loss; 4) psoriasis; 5) retinopathy; 6) maculopathy; 7) visual field changes; 8) were breastfeeding/pregnant; 9) severe liver disease (international normalised ratio >1.5 spontaneously); 10) severe gastrointestinal disease (investi…	Antibiotics	x	Popp-2021a (excluded)	NA	NA	NA	NA	NA	NA	Zhang-2021	NMA; Antibiotics compared to standard of care	all-cause mortality	yes	NR	RoB2	low
Skipper-2020	Hydroxychloroquine in Nonhospitalized Adults With Early COVID-19 : A Randomized Trial	Annals of internal medicine	32673060	10.7326/M20-4207	2020-10-20	USA	Private donors	491	multi	international	USA, Canada	1	NCT04308668					nonhospitalized adults who were re-quired to have 4 or fewer days of symptoms and eitherPCR-confirmed SARS-CoV-2 infection or compatiblesymptoms after a high-risk exposure to a person withPCR-confirmed COVID-19 within the past 14 days. High-risk exposure was defined as an immediate householdcontact or a close occupational exposure to someonewith COVID-19	younger than 18 years, werehospitalized, received certain medications, or met othersafety exclusion criteria	Hydroxychloroquine or Chloroquine	x	Singh-2021 (included)	HCQ compared to standard care without HCQ, or placebo	all-cause mortality	yes	RR 1.01 (0.06 to 16.09)	RoB1	NR (high)	Siemieniuk-2020	NMA; Hydroxychloroquine versus standard of care/placebo	all-cause mortality	yes	NR	RoB2	NR
Soin-2021	Tocilizumab plus standard care versus standard care in patients in India with moderate to severe COVID-19-associated cytokine release syndrome (COVINTOC): an open-label, multicentre, randomised, controlled, phase 3 trial.	The lancet. Respiratory medicine	33676589	10.1016/S2213-2600(21)00081-3	2021-03-04	India	Grant (federal ministry, research foundation, etc.)	180	multi	national	India	1	CTRI/2020/05/025369					Patients aged 18 years or older admitted to hospital with SARS-CoV-2 infection confirmed by WHO criteria (positive PCR test on any specimen) and moderate to severe disease defined according to the Indian MoHFW clinical management protocol for COVID-1920 (moderate defined as respiratory rate 15–30 per min [revised to 24 per min on June 13, 2020] and blood oxygen saturation [SpO2] 90–94%; and sever…	Patients with known severe allergic reaction to tocilizumab or other monoclonal antibodies; active tuberculosis infection; suspected or active bacterial, fungal, or viral infection (except treated hepatitis C or B), or any other infection except COVID-19 were excluded. Patients were also excluded if the investigator deemed that death was imminent and inevitable within 24 h. Patients could not hav…	IL-6-blocking agents	x	not referenced	NA	NA	NA	NA	NA	NA	Yu-2022, no doi provided	Tocilizumab or sarilumab (pooled in meta-analysis) versus standard care/placebo	all-cause mortality	yes	RR 0.71 (0.34 to 1.46)	RoB1	NR (some concerns)
Somersan-Karakaya-2022	Casirivimab and imdevimab for the treatment of hospitalized patients with COVID-19	medRxiv		10.1101/2021.11.05.21265656	2022-01-27	USA	Non-industry (grant (federal ministry, research foundation, etc.)) and industry (Regeneron Pharmaceuticals, Inc)	1364	multi	international	USA, Brazil, Chile, Mexico, Moldova, Romania	2	NCT04426695	EUCTR 2020-002537-15				Patients were 18 years or older and hospitalized with confirmed SARS-CoV-2 ≤72 hours with symptom onset ≤10 days from randomization.	For patients requiring high-intensity oxygen (cohort 2) or mechanical ventilation (cohort 3), enrollment was paused and data were not included due to low sample size; this is further described in the Trial Adaptations section in the Supplementary Appendix.	mAbs	x	not referenced	NA	NA	NA	NA	NA	NA	Deng-2020	NMA; Casirivimab+imdevimab compared to SoC/placebo	all-cause mortality	yes	NR	RoB2	some concerns
Song-2021	Ciclesonide Inhaler Treatment for Mild-to-Moderate COVID-19: A Randomized, Open-Label, Phase 2 Trial	Journal of clinical medicine	34441840	10.3390/jcm10163545	2021-08-12	South Korea	Grant (federal ministry, research foundation, etc.)	68	multi	national	South Korea	1	NCT04330586					Patients (aged ≥19 years) with mild-to-moderate COVID-19, confirmed by quantitative reverse transcription polymerase chain reaction (qRT-PCR), were enrolled in the study within 3 days of diagnosis or within 7 days from symptom onset. Patients were eligible for the trial if they had a low National Early Warning Score (NEWS) ranging from 0 to 4. NEWS is a scoring system based on routine physiologic…	oxygen saturation <95% breathing room air, pregnancy or breastfeeding, renal impairment (estimated creatinine clearance <30 mL/min), hepatic dysfunction (alanine aminotransferase or aspartate aminotransferase levels more than five times the upper limit of normal), immunocompromising conditions, severe uncontrolled comorbidities, chronic airway diseases (asthma and chronic obstructive lung disease…	Inhaled corticosteroids	x	Griesel-2022 (awaiting classification)	NA	NA	NA	NA	NA	NA	Zhang-2021, no doi provided	NMA; Inhaled corticosteroids versus standard of care	all-cause mortality	no	NA	RoB2	NA
Spinner-2020	Effect of Remdesivir vs Standard Care on Clinical Status at 11 Days in Patients With Moderate COVID-19: A Randomized Clinical Trial	Journal of the american medical association : JAMA	32821939	10.1001/jama.2020.16349	2020-08-21	USA	Non-industry (Grant (federal ministry, research foundation, etc.)) and industry (Gilead Science; the sponsor, in consultation with the Food and Drug Administration and investigators, designed and conducted the study)	596	multi	international	USA, Europe, and Asia	3	NCT04292730	EUCTR 2020-000842-32	ISRCTN85762140			Hospitalized patients with SARS-CoV-2 infection confirmed by polymerase chain reaction assay within 4 days of randomization and moderate COVID-19 pneumonia (defined as any radiographic evidence of pulmonary infiltrates and oxygen saturation >94% on room air) were enrolled.	Patients with alanine aminotransferase or aspartate aminotransferase greater than 5 times the upper limit of normal or creatinine clearance of less than 50 mL/min were excluded.	Remdesivir	x	Ansems-2021 (included)	Remdesivir compared to placebo or standard care alone	all-cause mortality	yes	RR 0.78 (0.18 to 3.43)	RoB2	low	Lee-2022	Comparing remdesivir versus standard of care/placebo	all-cause mortality	yes	RR 0.65 (0.18 to 2.40)	RoB2	low
Stone-2020	Efficacy of Tocilizumab in Patients Hospitalized with Covid-19	The new England journal of medicine	33085857	10.1056/NEJMoa2028836	2020-10-21	USA	Industry (funded by Genentech; Genentech funded the trial and provided tocilizumab)	243	multi	national	USA	1	NCT04356937					Patients were eligible for enrollment if they were 19 to 85 years of age and had SARS-CoV-2 infection confirmed by either nasopharyngeal swab polymerase chain reaction or serum IgM antibody assay. Patients had to have at least two of the following signs: fever (body temperature >38°C) within 72 hours before enrollment, pulmonary infiltrates, or a need for supplemental oxygen in order to maintain …	Patients were excluded if they were receiving supplemental oxygen at a rate that exceeded 10 liters per minute, if they had a recent history of treatment with biologic agents or small-molecule immunosuppressive therapy, if they were receiving other immunosuppressive therapy that the investigator believed placed them at higher risk for an infection, or if they had had diverticulitis	IL-6-blocking agents	x	Ghosn-2021 (included)	Tocilizumab or sarilumab (pooled in meta-analysis) versus standard care/placebo	clinical improvement	yes	RR 1.04 (0.95 to 1.14)	RoB2	low	Yu-2022, no doi provided	Tocilizumab or sarilumab (pooled in meta-analysis) versus standard care/placebo	all-cause mortality	yes	RR 1.53 (0.43 to 5.49)	RoB1	NR (low)
Sullivan-2021	Randomized Controlled Trial of Early Outpatient COVID-19 Treatment with High-Titer Convalescent Plasma	medRxiv		10.1101/2021.12.10.21267485	2021-12-21	USA	Non-industry (grant (federal ministry, research foundation, etc.) and industry (Octapharma)	1225	multi	national	USA	1	NCT04373460					We enrolled SARS-CoV-2 positive participants age ≥18 years within 8 days of symptom onset and transfusion by day 9. Persons who received a SARS-CoV-2 vaccine before or during follow-up, received corticosteroid treatment, or were pregnant or breast-feeding were eligible.	Exclusion criteria included prior COVID-19 hospitalization or planned hospitalization within 24 hours of enrollment, prior transfusion reactions, inability to comply with the protocol transfusion or follow up, or mAb receipt before enrollment.	Convalescent Plasma	x	not referenced	NA	NA	NA	NA	NA	NA	Deng-2020	NMA; Covalescent plasma compared to standard of care/placebo	all-cause mortality	no	NA	RoB2	NA
Tang-2020	Hydroxychloroquine in patients with mainly mild to moderate coronavirus disease 2019: open label, randomised controlled trial	BMJ : British medical journal / British medical association	32409561	10.1136/bmj.m1849	2020-05-14	China	Grant (federal ministry, research foundation, etc.)	150	multi	national	China	1	ChiCTR2000029868					Inclusion criteria were age 18 years or older, ongoing SARS-CoV-2 infection confirmed in upper or lower respiratory tract specimens with real time reverse transcriptase polymerase chain reaction (RT-PCR), willingness to participate, and consent not to be enrolled in other clinical trials during the study period. Pneumonia on computed tomography of the chest was not mandatory for inclusion	Exclusion criteria were age below 18 years; severe conditions including malignancies, heart, liver, or kidney disease or poorly controlled metabolic diseases; unsuitability for oral administration; pregnancy or lactation; allergy to hydroxychloroquine; inability to cooperate with investigators due to cognitive impairments or poor mental status; severe hepatic impairment (for example, Child Pugh g…	Hydroxychloroquine or Chloroquine	x	Singh-2021 (included)	HCQ compared to standard care without HCQ, or placebo	all-cause mortality	yes	not estimable	RoB1	NR (high)	Siemieniuk-2020	NMA; Hydroxychloroquine versus standard of care/placebo	all-cause mortality	yes	NR	RoB2	NR
Tang-2021	Early Use of Corticosteroid May Prolong SARS-CoV-2 Shedding in Non-Intensive Care Unit Patients with COVID-19 Pneumonia: A Multicenter, Single-Blind, Randomized Control Trial	Respiration; international review of thoracic diseases	33486496	10.1159/000512063	2021-01-22	China	Grant (federal ministry, research foundation, etc.)	86	multi	national	China	1	NCT04273321					Patients who were laboratory confirmed of SARS-CoV-2 infection and had pneumonia confirmed by chest computed tomography were diagnosed with COVID-19 pneumonia [8]. Patients with COVID-19 pneumonia aged 18 years or older, admitted to the general wards for less than 72 h, and able to sign informed consent were eligible for this trial	Exclusion criteria included severe immunosuppression (human immunodeficiency virus infection and long-term use of immunosuppressive agents), pregnant or breastfeeding women, corticosteroid needed for other diseases, refractory hypertension, epilepsy or delirium, glaucoma, active gastrointestinal bleeding within 3 months, refractory hypokalemia, secondary bacterial or fungal infection, unwilling o…	Systemic corticosteroids	x	Wagner-2021 (included)	Systemic corticosteroids plus standard care compared to standard care for adults with a suspected or confirmed diagnosis of COVID-19	all-cause mortality	yes	RR 0.33 (0.01 to 7.96)	RoB2	low	Siemieniuk-2020	NMA; Corticosteroids vs. standard of care/placebo	all-cause mortality	yes	NR	RoB2	NR
Tardif-2021	Colchicine for community-treated patients with COVID-19 (COLCORONA): a phase 3, randomised, double-blinded, adaptive, placebo-controlled, multicentre trial	The lancet. Respiratory medicine	34051877	10.1016/S2213-2600(21)00222-8	2021-05-27	Canada	Grant (federal ministry, research foundation, etc.) and private funding	4506	multi	international	Brazil, Canada, Greece, South Africa, Spain, USA	2	NCT04322682	EUCTR 2020-001689-12				Patients were eligible if they were at least 40 years of age, had received a diagnosis of COVID-19 within 24 h of enrolment, were not currently being treated in hospital and not under immediate consideration for hospital treatment or admission, and presented at least one of the following high-risk criteria: age of 70 years or older, obesity (body-mass index of 30 kg/m2 or more), diabetes, uncontr…	Patients were excluded if they had inflammatory bowel disease or chronic diarrhoea or malabsorption, pre-existent progressive neuromuscular disease, an estimated glomerular filtration rate of less than 30 mL per min per 1·73 m2, severe liver disease, current treatment with colchicine, current chemotherapy for cancer, or a history of substantial sensitivity to colchicine	Colchicine	x	Mikolajewska-2021 (inlcuded), as preprint	Colchicine plus standard pf care compared to standard of care (plus/minus placebo) for hospitalised people with COVID‐19 and moderate to severe disease	all‐cause mortality	no	NA	RoB2	NA	Kow-2022	Colchicine compared to no colchicine	all‐cause mortality	yes	OR 0.56 (0.19 to 1.66)	RoB2	some concerns
Tassiopoulos-2021	D-Dimer-Driven Anticoagulation Reduces Mortality in Intubated COVID-19 Patients: A Cohort Study With a Propensity-Matched Analysis	Frontiers in medicine	33634153	10.3389/fmed.2021.631335	2021-02-04	USA	Grant (federal ministry, research foundation, etc.)	not randomized	no RCT (Amir Waheed)		USA	NA						1. Age ≥ 18 2. COVID-19 infection with a positive RT-PCR test 3. Respiratory failure requiring endotracheal intubation 4. At least two D-dimer measurements after intubation 5. D-dimer elevation to >1,000 ng/mL during ICU course.	1. Oral anticoagulation prior to and on admission 2. Therapeutic anticoagulation initiated because of cardiac arrhythmia 3. Pregnancy or delivery within 2 weeks of intubation 4. Death in the Emergency Department 5. Known bleeding diathesis or hypercoagulability 6. D-dimer levels <1,000 ng/mL throughout hospitalization 7. No D-dimer levels sent during hospitalization.	Anticoagulants	x	not referenced	NA	NA	NA	NA	NA	NA	Amir Waheed-2022, no doi provided	Prophylactic anticoagulants compared to therapeutic anticoagulants	all-cause mortality	yes	OR 0.264 (0.145 to 0.482)	no tool used	NA
Thakar-2021	Chloroquine nasal drops in asymptomatic & mild COVID-19: An exploratory randomized clinical trial	Indian journal of medical research	33818472	10.4103/ijmr.IJMR_3665_20	xx.01.2021	India	Grant (federal ministry, research foundation, etc.)	60	single		India	1	CTRI/2020/04/024729					Patients were assessed for recruitment when referred for admission with a COVID-19 RT-PCR test reported positive from a panel of government-approved laboratories. Study recruitment was restricted to asymptomatic or mildly symptomatic adults [National Early Warning Score (NEWS) ≤4]	recent intake of oral CQN or HCQ or any other specific treatment, hypersensitivity to CQN/HCQ, cardiovascular comorbidities and pregnant or lactating ladies.	Hydroxychloroquine or Chloroquine	x	not referenced	NA	NA	NA	NA	NA	NA	Siemieniuk-2020	NMA; Hydroxychloroquine versus standard of care/placebo	all-cause mortality	no	NA	RoB2	NR
Tomazini-2020	Effect of Dexamethasone on Days Alive and Ventilator-Free in Patients With Moderate or Severe Acute Respiratory Distress Syndrome and COVID-19: The CoDEX Randomized Clinical Trial	Journal of the american medical association : JAMA	32876695	10.1001/jama.2020.17021	2020-09-02	Brazil	Non-industry (Grant (federal ministry, research foundation, etc.)) and industry (The Laboratórios Farmacêuticos provided the study drug, distribution logistics, and insurance for the study patients)	299	multi	national	Brazil	1	NCT04327401					at least 18 years old, had confirmed or suspected COVID-19 infection, and were receiving mechanical ventilation within 48 hours of meeting criteria for moderate to severe ARDS with partial pressure of arterial blood oxygen to fraction of inspired oxygen (Pao2:Fio2)ratio of 200 or less. An ARDS diagnosis was made according to the Berlin Definition criteria	pregnancy or active lactation, known history of dexamethasone allergy, corticosteroid use in the past 15 days for nonhospitalized patients, use of corticosteroids during the present hospital stay for more than 1 day, indication for corticosteroid use for other clinical conditions (eg, refractory septic shock), use of immunosuppressive drugs, cytotoxic chemotherapy in the past 21 days, neutropenia…	Systemic corticosteroids	x	Wagner-2021 (included)	Systemic corticosteroids plus standard care compared to standard care for adults with a suspected or confirmed diagnosis of COVID-19	all-cause mortality	yes	RR 0.92 (0.76 to 1.11)	RoB2	some concerns	Siemieniuk-2020	NMA; Corticosteroids vs. standard of care/placebo	all-cause mortality	yes	NR	RoB2	NR
Ulrich-2020	Treating COVID-19 With Hydroxychloroquine (TEACH): A Multicenter, Double-Blind Randomized Controlled Trial in Hospitalized Patients	Open forum infectious diseases	33134417	10.1093/ofid/ofaa446	2020-09-23	USA	Grant (federal ministry, research foundation, etc.)	128	multi	national	USA	1	NCT04369742					In addition to a positive RT-PCR within 72 hours of enrollment, inclusion criteria required at least one COVID-19 symptom (eg, fever, cough, dyspnea, nausea, diarrhea, myalgia, anosmia, dysgeusia) and the subject’s (or legally authorized representative’s) written informed consent	We excluded subjects who met the primary end point (admitted to the intensive care unit [ICU], mechanical ventilation, extracorporeal membrane oxygenation [ECMO], and/or vasopressor use) at enrollment, had received any doses of HCQ or chloroquine (CQ) within 30 days, were unable to take oral medications, were allergic to HCQ or CQ, had a baseline corrected QT (QTc) interval >500 ms, were on conco…	Hydroxychloroquine or Chloroquine	x	not referenced	NA	NA	NA	NA	NA	NA	Siemieniuk-2020, no doi provided	NMA; Hydroxychloroquine versus standard of care/placebo	all-cause mortality	yes	NR	RoB2	NR
Vaira-2021	Efficacy of corticosteroid therapy in the treatment of long- lasting olfactory disorders in COVID-19 patients	Rhinology	33290446	10.4193/Rhin20.515	2021-02-01	Italy	NR	18	multi	national	Italy	none identified						: adult over 18 years of age, previous SARS-CoV-2 infection confirmed after nasopharyngeal swab, re_x0002_covery from infection confirmed by at least two negative nasop_x0002_haryngeal swabs, Connecticut chemosensory clinical research center (CCCRC) test score ≤ 40 (e.g. anosmia or severe hyposmia) at 30 days after clinical onset.	Patients with a history of previous olfactory dysfunction, trauma, surgery or radiotherapy in the oral and nasal cavities, self-reported allergic rhinitis or rhinosinu_x0002_sitis, psychiatric or neurological diseases and contraindications to corticosteroid therapy were excluded from the study.	Systemic corticosteroids	x	not referenced	NA	NA	NA	NA	NA	NA	Siemieniuk-2020	NMA; Corticosteroids vs. standard of care/placebo	all-cause mortality	no	NA	RoB2	NA
Vallejos-2021	Ivermectin to prevent hospitalizations in patients with COVID-19 (IVERCOR-COVID19) a randomized, double-blind, placebo-controlled trial	BMC infectious diseases	34215210	10.1186/s12879-021-06348-5	2021-07-02	Argentina	No funding	501	single		Argentina	1	NCT04529525					Individuals were to be over 18 years of age residing in the province of Corrientes at the time of diagnosis with confirmed COVID-19 diagnosis by polymerase chain reaction test (RT-PCR) (CFX96 qPCR, Bio-Rad) for SARS-CoV2 detection in the last 48 h. If they are women of childbearing age, they should be using a contraceptive method of proven efficacy and safety. All individuals were to weigh at the…	Participants were excluded if they were they required current home oxygen use or required hospitalization for COVID-19 at the time of diagnosis or had a history of hospitalization for COVID-19. Other exclusions criteria were pregnant or breastfeeding women, known allergy to ivermectin or the components of ivermectin or placebo tablets, presence of mal-absorptive syndrome, presence of any other co…	Ivermectin	x	not referenced	NA	NA	NA	NA	NA	NA	Izcovich-2022, no doi provided	Ivermectin versus standard of care	all-cause mortality	yes	RR 1.34 (0.30 to 5.92)	RoB2	low
van den Berg-2022	Convalescent plasma in the treatment of moderate to severe COVID-19 pneumonia: a randomized controlled trial (PROTECT-Patient Trial)	Scientific reports		10.1038/s41598-022-06221-8	2022-02-15	South Africa	Grant (federal ministry, research foundation, etc.)	107	multi	national	South Africa	1	NCT04516811					hospitalized patients ≥ 18 years of age were eligible for inclusion if they had laboratory confirmation of SARS-CoV-2 infection by reverse transcriptase polymerase chain reaction (RT-PCR) on any respiratory sample, radiologic evidence of pneumonia with pulmonary infiltrates on chest X-ray, oxygen saturation (SpO2) of < 94% on room air and requiring non-invasive oxygen therapy.	patients who were mechanically ventilated or where survival for < 24 h was expected. Co-enrolment into another investigational therapy trial was not permitted.	Convalescent Plasma	x	not referenced	NA	NA	NA	NA	NA	NA	Deng-2020	NMA; Covalescent plasma compared to standard of care/placebo	all-cause mortality	yes	NR	RoB2	low
Veiga-2021	Effect of tocilizumab on clinical outcomes at 15 days in patients with severe or critical coronavirus disease 2019: randomised controlled trial	BMJ : British medical journal / British medical association	33472855	10.1136/bmj.n84	2021-01-20	Brazil	Non-industry and industry (The exploratory laboratory analysis was conducted and funded by Fleury Laboratory in São Paulo, Brazil. Instituto Votorantim provided a donation for the purchase of tocilizumab for this study)	129	multi	national	Brazil	1	NCT04403685					We enrolled hospital in-patients aged 18 years or older with severe acute respiratory syndrome coronavirus 2 (SARS-CoV-2) infection, confirmed by reverse transcription-polymerase chain reaction, and with symptoms for more than three days. Eligible patients had severe or critical covid-19,15 with evidence of pulmonary infiltrates confirmed by chest computed tomography or radiography, and were rece…	Exclusion criteria included active uncontrolled infection, raised aspartate aminotransferase or alanine aminotransferase levels greater than five times the upper limit of normal, and renal disease with an estimated glomerular filtration of <30 mL/min/1.72 m2	IL-6-blocking agents	x	Ghosn-2021 (included)	Tocilizumab or sarilumab (pooled in meta-analysis) versus standard care/placebo	clinical improvement	yes	RR 0.86 (0.69 to 1.08)	RoB2	some concerns	Yu-2022, no doi provided	Tocilizumab or sarilumab (pooled in meta-analysis) versus standard care/placebo	all-cause mortality	yes	RR 2.30 (0.94 to 5.61)	RoB1	NR (some concerns)
Wang-2020a	Tocilizumab Ameliorates the Hypoxia in COVID-19 Moderate Patients with Bilateral Pulmonary Lesions: A Randomized, Controlled, Open-Label, Multicenter Trial	SSRN		10.2139/ssrn.3667681	2020-08-29	China	Grant (federal ministry, research foundation, etc.)	65	multi	national	China	1	ChiCTR2000029765					Eligible patients diagnosed with COVID-19 through reverse transcriptase polymerase chain reaction positivity for SARS-CoV-2 were enrolled in this study. Inclusion criteria: (1) 18–85 years old; (2) elevated plasma IL-6 levels; (3) moderate (with bilateral pulmonary lesions) or severe disease.	(1) pregnant or lactating women; (2) alanine aminotrans- ferase (ALT) or aspartate aminotransferase (AST) > 5 times the upper limit of normal (neutropenia < 0.5 109 /L; platelet < 50 109 /L); (3) people diagnosed with rheuma- tism- and immunity-related diseases, cancer, and other related diseases; (4) people who are taking antirejection or immunomodulatory drugs; (5) people who are allergic to to…	IL-6-blocking agents	x	Ghosn-2021 (included)	Tocilizumab or sarilumab (pooled in meta-analysis) versus standard care/placebo	clinical improvement	no	NA	RoB2	NA	not referenced	NA	NA	NA	NA	NA	NA
Wang-2020b	Remdesivir in adults with severe COVID-19: a randomised, double-blind, placebo-controlled, multicentre trial	The lancet	32423584	10.1016/S0140-6736(20)31022-9	2020-04-29	China	Grant (federal ministry, research foundation, etc.)	237	multi	national	China	1	NCT04257656					Eligible patients were men and non-pregnant women with COVID-19 who were aged at least 18 years and were RT-PCR positive for SARS-CoV-2, had pneumonia confirmed by chest imaging, had oxygen saturation of 94% or lower on room air or a ratio of arterial oxygen partial pressure to fractional inspired oxygen of 300 mm Hg or less, and were within 12 days of symptom onset. Eligible patients of child-be…	Exclusion criteria included pregnancy or breast feeding; hepatic cirrhosis; alanine aminotransferase or aspartate aminotransferase more than five times the upper limit of normal; known severe renal impairment (estimated glomerular filtration rate <30 mL/min per 1·73 m2) or receipt of continuous renal replacement therapy, haemodialysis, or peritoneal dialysis; possibility of transfer to a non-stud…	Remdesivir	x	Ansems-2021 (included)	Remdesivir compared to placebo or standard care alone	all-cause mortality	yes	RR 1.09 (0.54 to 2.18)	RoB2	some concerns	Lee-2022	Comparing remdesivir versus standard of care/placebo	all-cause mortality	yes	RR 1.09 (0.54 to 2.18)	RoB2	low
Weinreich-2021a, (phase 1-2)	REGN-COV2, a Neutralizing Antibody Cocktail, in Outpatients with Covid-19	The new England journal of medicine	33332778	10.1056/NEJMoa2035002	2020-12-17	USA	Non-industry (grant (federal ministry, research foundation, etc.)) and industry (Regeneron Pharmaceuticals)	275	multi	international	USA, Mexico, Romainia	2	NCT04425629	EUCTR 2020-003690-21				18 years of age or older and nonhospitalized. All patients had to have a confirmed SARS-CoV-2 infection, with a SARS-CoV-2–positive test result received no more than 72 hours before randomization and symptom onset no more than 7 days before randomization.	1. Has been admitted to a hospital prior to randomization, or is hospitalized (inpatient) at randomization, due to Covid-19 2. Has participated, or is participating, in a clinical research study evaluating Covid- 19 convalescent plasma, monoclonal antibodies (mAbs) against SARS-CoV-2, or intravenous immunoglobulin (IVIG) within 3 months or less than 5 half-lives of the investigational product (wh…	mAbs	x	Kreuzberger-2021 (included), Weinreich	Casirivimab/imdevimab compared to usual care alone in hospitalised individuals with COVID-19 (moderate to severe disease)	all-cause mortality	no	NA	RoB2	NA	Deng-2020	NMA; Casirivimab+imdevimab compared to SoC/placebo	all-cause mortality	no	NA	RoB2	NA
Weinreich-2021b, (phase 1-2)	REGEN-COV Antibody Cocktail in Outpatients with Covid-19	medRxiv		10.1101/2021.06.09.21257915	2021-06-12	USA	Non-industry (grant (federal ministry, research foundation, etc.)) and industry (Regeneron Pharmaceuticals)	799	multi	international	USA, Mexico, Romainia	2	NCT04425629	EUCTR 2020-003690-21				Eligible patients were ≥18 years of age and nonhospitalized, with a confirmed SARS-CoV-2–positive nasopharyngeal (NP) polymerase chain reaction (PCR) test result ≤72 hours and symptom onset ≤7 days before randomization. Randomization was stratified by country and presence or absence of ≥1 risk factor for severe Covid-19: age >50 years, obesity (BMI >30), immunosuppression, and chronic cardiovascu…	1. Has been admitted to a hospital prior to randomization, or is hospitalized (inpatient) at randomization, due to Covid-19 2. Has participated, or is participating, in a clinical research study evaluating Covid- 19 convalescent plasma, monoclonal antibodies (mAbs) against SARS-CoV-2, or intravenous immunoglobulin (IVIG) within 3 months or less than 5 half-lives of the investigational product (wh…	mAbs	x	Kreuzberger-2021 (included), Weinreich	Casirivimab/imdevimab compared to usual care alone in hospitalised individuals with COVID-19 (moderate to severe disease)	all-cause mortality	no	NA	RoB2	NA	Deng-2020	NMA; Casirivimab+imdevimab compared to SoC/placebo	all-cause mortality	no	NA	RoB2	NA
Weinreich-2021c, (phase 3)	REGEN-COV Antibody Combination and Outcomes in Outpatients with Covid-19	The new England journal of medicine	34587383	10.1056/NEJMoa2108163	2021-09-29	USA	Non-industry (grant (federal ministry, research foundation, etc.)) and industry (Regeneron Pharmaceuticals)	5607	multi	international	USA, Mexico, Romainia	2	NCT04425629	EUCTR 2020-003690-21				Eligible patients in cohort 1 were 18 years of age or older and were not hospitalized. These patients had a confirmed local SARS-CoV-2–positive diagnostic test result no more than 72 hours before randomization, with the onset of any Covid-19 symptom, as determined by the investigator, occurring no more than 7 days before randomization. In the amended phase 3 portion of the trial, only patients wi…	1. Has been admitted to a hospital prior to randomization, or is hospitalized (inpatient) at randomization, due to Covid-19 2. Has participated, or is participating, in a clinical research study evaluating Covid- 19 convalescent plasma, monoclonal antibodies (mAbs) against SARS-CoV-2, or intravenous immunoglobulin (IVIG) within 3 months or less than 5 half-lives of the investigational product (wh…	mAbs	x	Kreuzberger-2021 (included), as preprint, Weinreich	Casirivimab/imdevimab compared to usual care alone in hospitalised individuals with COVID-19 (moderate to severe disease)	all-cause mortality	no	NA	RoB2	NA	Deng-2020	NMA; Casirivimab+imdevimab compared to SoC/placebo	all-cause mortality	yes	NR	RoB2	low
Yu-2021a	Empiric use of anticoagulation in hospitalized patients with COVID-19: a propensity score-matched study of risks and benefits	Biomarker research	33933168	10.1186/s40364-021-00283-y	2021-05-01	USA	No funding	not randomized	no RCT (Amir Waheed)		USA	NA						We included all hospitalized adults with a positive SARS-CoV-2 PCR result from March 5 to May 15, 2020	Patients who were excluded from the study were those who died or were discharged within 48 h after admission, those who were transferred to another facility, those who were on long-term AC before the admission, and those who received thrombolytics during the hospital course.	Anticoagulants	x	not referenced	NA	NA	NA	NA	NA	NA	Amir Waheed-2022, no doi provided	Prophylactic anticoagulants compared to therapeutic anticoagulants	all-cause mortality	yes	OR 3.112 (1.949 to 4.968)	no tool used	NA
Yu-2021b (PRINCIPLE)	Inhaled budesonide for COVID-19 in people at high risk of complications in the community in the UK (PRINCIPLE): a randomised, controlled, open-label, adaptive platform trial	The lancet	34388395	10.1016/S0140-6736(21)01744-X	2021-08-10	UK	Grant (federal ministry, research foundation, etc.)	4700	multi	national	UK	2	ISRCTN86534580	EUCTR 2020-001209-22				aged at least 65 years, or at least 50 years with comorbidities, and had ongoing symptoms from PCR-confirmed or suspected COVID-19 (in accordance with the UK National Health Service definition of high temperature, new, continuous cough, or change in sense of smell or taste),17 , 18 which had started within the previous 14 days. Comorbidities required for eligibility in those aged 50–65 years were…	People were ineligible to be assigned to budesonide if they were already taking inhaled or systemic corticosteroids, were unable to use an inhaler, or if inhaled budesonide was contraindicated according to the British National Formulary	Inhaled corticosteroids	x	Griesel-2022 (included)	Inhaled corticosteroids (plus standard of care) versus standardof care (with or without placebo) for mild COVID-19	all-cause mortality	yes	RR 0.61 (0.22 to 1.67)	RoB2	low	Zhang-2021	NMA; Inhaled corticosteroids versus standard of care	all-cause mortality	yes	NR	RoB2	high
Zhu-2021	Optimizing Management to Reduce the Mortality of COVID-19: Experience From a Designated Hospital for Severely and Critically Ill Patients in China	Frontiers in medicine	33777967	10.3389/fmed.2021.582764	2021-03-10	China	NR	not randomized	no RCT (Amir Waheed)		China	NA						Laboratory-confirmed cases with admission dates from February 9, 2020 to March 9, 2020 were included in our study	Patients younger than 18 years old, or lacking core sets of medical data like blood tests, or for whom the entire hospital stay lasted for <12 h were excluded from further analysis.	Anticoagulants	x	not referenced	NA	NA	NA	NA	NA	NA	Amir Waheed-2022, no doi provided	Prophylactic anticoagulants compared to therapeutic anticoagulants	all-cause mortality	yes	OR 0.083 (0.043 to 0.158)	no tool used	NA
Cavalcanti-2020	Hydroxychloroquine with or without Azithromycin in Mild-to-Moderate Covid-19	The new England journal of medicine																		Antibiotics		Popp-2021a (included)	Azithromycin compared to placebo or standard of care alone for inpatients individuals with moderate to severe COVID‐19	all-cause mortality	yes	RR 0.66 (0.21 to 2.04)	RoB2	low	Zhang-2021	NMA; Antibiotics compared to standard of care	all-cause mortality	yes	NR	RoB2	high
Omrani-2020	Randomized double-blinded placebo-controlled trial of hydroxychloroquine with or without azithromycin for virologic cure of non-severe Covid-19	EClinicalMedicine																		Antibiotics		Popp-2021a (included)	Azithromycin compared to placebo or standard of care alone for inpatients individuals with moderate to severe COVID‐19	all-cause mortality	no	NA	RoB2	NA	Zhang-2021	NMA; Antibiotics compared to standard of care	all-cause mortality	yes	NR	RoB2	low
NCT04335552	Pragmatic Factorial Trial of Hydroxychloroquine, Azithromycin, or Both for Treatment of Severe SARS-CoV-2 Infection	clinical trials.gov																		Antibiotics		Popp-2021a (included)	Azithromycin compared to placebo or standard of care alone for inpatients individuals with moderate to severe COVID‐19	all-cause mortality	no	NA	RoB2	NA	not referenced	NA	NA	NA	NA	NA	NA
Brown-2020	Hydroxychloroquine vs. Azithromycin for Hospitalized Patients with COVID-19 (HAHPS): Results of a Randomized, Active Comparator Trial	Annals of the american thoracic society																		Antibiotics		Popp-2021a (excluded)	NA	NA	NA	NA	NA	NA	Zhang-2021, doi wrong	NMA; Antibiotics compared to standard of care	all-cause mortality	yes	NR	RoB2	high
Ahmed-2021	A five-day course of ivermectin for the treatment of COVID-19 may reduce the duration of illness	International journal of infectious diseases : IJID																		Antibiotics		Popp-2021a (excluded)	NA	NA	NA	NA	NA	NA	Zhang-2021	NMA; Antibiotics compared to standard of care	all-cause mortality	no	NA	RoB2	NA
Johnston-2021	Hydroxychloroquine with or without azithromycin for treatment of early SARS-CoV-2 infection among high-risk outpatient adults: A randomized clinical trial.	EClinicalMedicine																		Antibiotics		Popp-2021a (excluded)	NA	NA	NA	NA	NA	NA	Zhang-2021	NMA; Antibiotics compared to standard of care	all-cause mortality	yes	NR	RoB2	low
Mahmud-2021	Ivermectin in combination with doxycycline for treating COVID-19 symptoms: a randomized trial	Journal of international medical research																		Antibiotics		Popp-2021a (excluded)	NA	NA	NA	NA	NA	NA	Zhang-2021	NMA; Antibiotics compared to standard of care	all-cause mortality	no	NA	RoB2	NA
Elgazzar-2020	Efficacy and Safety of Ivermectin for Treatment and prophylaxis of COVID-19 Pandemic	Research square																		Hydroxychloroquine or Chloroquine		not referenced	NA	NA	NA	NA	NA	NA	Siemieniuk-2020	NMA; Hydroxychloroquine versus standard of care/placebo	all-cause mortality	yes	NR	RoB2	NR
Gonzalez-2021	Efficacy and safety of Ivermectin and Hydroxychloroquine in patients with severe COVID-19. A randomized controlled trial	medRxiv																		Hydroxychloroquine or Chloroquine		not referenced	NA	NA	NA	NA	NA	NA	Siemieniuk-2020	NMA; Hydroxychloroquine versus standard of care/placebo	all-cause mortality	yes	NR	RoB2	NR
Declercq-2021	Effect of anti-interleukin drugs in patients with COVID-19 and signs of cytokine release syndrome (COV-AID): a factorial, randomised, controlled trial	The lancet. Respiratory medicine																		IL-1-blocking agents		Davidson-2022 (included)	Anakinra compared to standard of care/placebo for mild/moderate/severe/critical COVID‐19	clinical improvement	yes	RR 0.98 (0.78 to 1.23)	RoB2	some concerns	Naveed-2022, no doi provided	Anakinra compared to standard of care/control group	all-cause mortality (Note: laboratory values were not used for this study)	yes	RR 1.27 (0.77 to 2.08)	no tool used	NA
Pan-2020 (SOLIDARITY)	Repurposed Antiviral Drugs for Covid-19 - Interim WHO Solidarity Trial Results	The new England journal of medicine																		Remdesivir		Ansems-2021 (included)	Remdesivir compared to placebo or standard care alone	all-cause mortality	yes	RR 0.97 (0.83 to 1.14)	RoB2	low	Lee-2022	Comparing remdesivir versus standard of care/placebo	all-cause mortality	yes	MV RR 1.27 (0.99 to 1.62); OXYGEN RR 0.87 (0.72 to 1.04); NO OXYGEN RR 0.85 (0.38 to 1.88)	RoB2	low
