# Supplementary material for: Impact of a Research Integrity Assessment (RIA) of Randomized Controlled Trials Included in Interventional COVID‐19 Systematic Reviews: A Meta‐Epidemiological Study
Source: Cochrane Evid Synth Methods. 2026 Mar 15;4(2):e70076. doi: 10.1002/cesm.70076 (PMC13104099; doi:10.1002/cesm.70076)
Supplement: Supplementary file 4 — 2025‐09‐24. [file CESM-4-e70076-s002.xlsx]

## Sheet: 1,2 and 3rd reviewer
Research Integrity Assessment (RIA) of eligible studies (n = 206)					Final consensus (re-evaluation, third reviewer)
Study ID	Title	Journal	PMID	doi	Dom 1	Dom 2	Dom 3	Dom 4	Dom 5	Dom 6	Overall RIA
Abdelalim-2021	Corticosteroid nasal spray for recovery of smell sensation in COVID-19 patients: A randomized controlled trial	Am J Otolaryngol	33429174	10.1016/j.amjoto.2020.102884	no concern	no concern	no concern	no concern	awaiting classification	no concern	awaiting classification
Abd-Elsalam-2020	Hydroxychloroquine in the Treatment of COVID-19: A Multicenter Randomized Controlled Study	Am J Trop Med Hyg	32828135	10.4269/ajtmh.20-0873	exclude						exclude
Abd-Elsalam-2021a	Clinical study evaluating the efficacy of ivermectin in COVID-19 treatment: A randomized controlled study	J Med Virol	34076901	10.1002/jmv.27122	no concern	awaiting classification	awaiting classification	no concern	no concern	awaiting classification	awaiting classification
Abd-Elsalam-2021b	Remdesivir Efficacy in COVID-19 Treatment: A Randomized Controlled Trial	Am J Trop Med Hyg	34649223	10.4269/ajtmh.21-0606	exclude						exclude
ACTIV-3/TICO-2021a	A Neutralizing Monoclonal Antibody for Hospitalized Patients with Covid-19	N Engl J Med	33356051	10.1056/NEJMoa2033130	no concern	no concern	awaiting classification	no concern	no concern	no concern	awaiting classification
ACTIV-3/TICO-2021b	Efficacy and safety of two neutralising monoclonal antibody therapies, sotrovimab and BRII-196 plus BRII-198, for adults hospitalised with COVID-19 (TICO): a randomised controlled trial	Lancet Infect Dis	34953520	10.1016/S1473-3099(21)00751-9	no concern	no concern	awaiting classification	no concern	no concern	no concern	awaiting classification
Ader-2021	Antiviral drugs in hospitalized patients with COVID-19 - the DisCoVeRy trial	medRxiv		10.1101/2021.01.08.20248149	no concern	no concern	no concern	no concern	no concern	no concern	no concern
Ader-2022	Remdesivir plus standard of care versus standard of care alone for the treatment of patients admitted to hospital with COVID-19 (DisCoVeRy): a phase 3, randomised, controlled, open-label trial	Lancet Infect Dis	34534511	10.1016/S1473-3099(21)00485-0	no concern	no concern	no concern	no concern	no concern	no concern	no concern
Agarwal-2020	Convalescent plasma in the management of moderate covid-19 in adults in India: open label phase II multicentre randomised controlled trial (PLACID Trial)	BMJ	33093056	10.1136/bmj.m3939	no concern	no concern	no concern	no concern	no concern	no concern	no concern
Ahmed-2021	A five-day course of ivermectin for the treatment of COVID-19 may reduce the duration of illness	Int J Infect	33278625	10.1016/j.ijid.2020.11.191	no concern	exclude					exclude
Alemany-2022	High-titre methylene blue-treated convalescent plasma as an early treatment for outpatients with COVID-19: a randomised, placebo-controlled trial	Lancet Respir Med	35150610	10.1016/S2213-2600(21)00545-2	no concern	no concern	no concern	no concern	no concern	no concern	no concern
Ali-2022	Remdesivir for the treatment of patients in hospital with COVID-19 in Canada: a randomized controlled trial	CMAJ	35045989	10.1503/cmaj.211698	no concern	awaiting classification	awaiting classification	no concern	no concern	no concern	awaiting classification
AlQahtani-2021	Randomized controlled trial of convalescent plasma therapy against standard therapy in patients with severe COVID-19 disease	Sci Rep	33976287	10.1038/s41598-021-89444-5	no concern	no concern	no concern	no concern	no concern	no concern	no concern
Angus-2020 (REMAP-CAP)	Effect of Hydrocortisone on Mortality and Organ Support in Patients With Severe COVID-19: The REMAP-CAP COVID-19 Corticosteroid Domain Randomized Clinical Trial	JAMA	32876697	10.1001/jama.2020.17022	no concern	no concern	no concern	no concern	no concern	no concern	no concern
Atallla-2021	Clinical Presentation, Course, and Risk Factors Associated with Mortality in a Severe Outbreak of COVID-19 in Rhode Island, USA, April-June 2020	Pathogens	33374131	10.3390/pathogens10010008	no concern	no RCT					no RCT
Avendaño-Solá-2021	A multicenter randomized open-label clinical trial for convalescent plasma in patients hospitalized with COVID-19 pneumonia	J Clin Invest	34473652	10.1172/JCI152740	no concern	no concern	no concern	no concern	no concern	no concern	no concern
Babalola-2022	Ivermectin shows clinical benefits in mild to moderate COVID19: a randomized controlled double-blind, dose-response study in Lagos	of Medical Science	33599247	10.1093/qjmed/hcab035	no concern	no concern	no concern	no concern	awaiting classification	awaiting classification	awaiting classification
Bajpai-2020	Efficacy of Convalescent Plasma Therapy compared to Fresh Frozen Plasma in Severely ill COVID-19 Patients: A Pilot Randomized Controlled Trial	medRxiv		10.1101/2020.10.25.20219337	no concern	no concern	awaiting classification	no concern	no concern	no concern	awaiting classification
Balcells-2021	Early versus deferred anti-SARS-CoV-2 convalescent plasma in patients admitted for COVID-19: A randomized phase II clinical trial	PLoS Med	33657114	10.1371/journal.pmed.1003415	no concern	no concern	no concern	no concern	no concern	no concern	no concern
Baldeón-2022	Effect of convalescent plasma as complementary treatment in patients with moderate COVID-19 infection	Transfus Med	35001439	10.1111/tme.12851	no concern	no concern	no concern	no concern	no concern	no concern	no concern
Bar-2021	A randomized controlled study of convalescent plasma for individuals hospitalized with COVID-19 pneumonia	J Clin Invest	34788233	10.1172/JCI155114	no concern	exclude					exclude
Bégin-2021	Convalescent plasma for hospitalized patients with COVID-19: an open-label, randomized controlled trial	Nat Med	34504336	10.1038/s41591-021-01488-2	no concern	no concern	no concern	no concern	no concern	no concern	no concern
Beigel-2020	Remdesivir for the Treatment of Covid-19 — Final Report	N Engl J Med	32445440	10.1056/NEJMoa2007764	no concern	no concern	no concern	no concern	no concern	no concern	no concern
Bennett-Guerrero-2021	Severe Acute Respiratory Syndrome Coronavirus 2 Convalescent Plasma Versus Standard Plasma in Coronavirus Disease 2019 Infected Hospitalized Patients in New York: A Double-Blind Randomized Trial	Crit Care Med	33870923	10.1097/CCM.0000000000005066	no concern	exclude					exclude
Biber-2021	Favorable outcome on viral load and culture viability using Ivermectin in early treatment of non-hospitalized patients with mild COVID-19 – A double-blind, randomized placebo-controlled trial	medRxiv		10.1101/2021.05.31.21258081	no concern	exclude					exclude
Borba-2020	Effect of High vs Low Doses of Chloroquine Diphosphate as Adjunctive Therapy for Patients Hospitalized With Severe Acute Respiratory Syndrome Coronavirus 2 (SARS-CoV-2) Infection: A Randomized Clinical Trial	JAMA Netw Open	32330277	10.1001/jamanetworkopen.2020.8857	no concern	no concern	awaiting classification	no concern	no concern	no concern	awaiting classification
Boulware-2020	Hydroxychloroquine as Postexposure Prophylaxis for Covid-19	N Engl J Med	32492293	10.1056/NEJMoa2016638	no concern	no concern	no concern	no concern	no concern	no concern	no concern
Brown-2020	Hydroxychloroquine vs. Azithromycin for Hospitalized Patients with COVID-19 (HAHPS): Results of a Randomized, Active Comparator Trial	Ann Am Thorac Soc	33166179	10.1513/AnnalsATS.202008-940OC	no concern	no concern	awaiting classification	no concern	no concern	no concern	awaiting classification
Butler-2021 (PRINCIPLE)	Doxycycline for community treatment of suspected COVID-19 in people at high risk of adverse outcomes in the UK (PRINCIPLE): a randomised, controlled, open-label, adaptive platform trial	Lancet Respir Med	34329624	10.1016/S2213-2600(21)00310-6	no concern	no concern	no concern	no concern	no concern	no concern	no concern
Caballero-García-2021	Effect of Vitamin D Supplementation on Muscle Status in Old Patients Recovering from COVID-19 Infection	Medicina (Kaunas)	34684116	10.3390/medicina57101079	no concern	no RCT					no RCT
Caricchio-2021	Effect of Canakinumab vs Placebo on Survival Without Invasive Mechanical Ventilation in Patients Hospitalized With Severe COVID-19: A Randomized Clinical Trial	JAMA	34283183	10.1001/jama.2021.9508	no concern	no concern	awaiting classification	no concern	no concern	awaiting classification	awaiting classification
Cavalcanti-2020	Hydroxychloroquine with or without Azithromycin in Mild-to-Moderate Covid-19	N Engl J Med	32706953	10.1056/NEJMoa2019014	no concern	no concern	no concern	no concern	no concern	no concern	no concern
Chaccour-2021	The effect of early treatment with ivermectin on viral load, symptoms and humoral response in patients with non-severe COVID-19: A pilot, double-blind, placebo-controlled, randomized clinical trial	EClinicalMedicine	33495752	10.1016/j.eclinm.2020.100720	no concern	no concern	no concern	no concern	no concern	no concern	no concern
Chachar-2020	Effectiveness of Ivermectin in SARS-CoV-2/COVID-19 Patients	IMC Journal		10.18483/ijSci.2378	no concern	exclude					exclude
Chahla-2021	A RANDOMIZED TRIAL - INTENSIVE TREATMENT BASED IN IVERMECTIN AND IOTA-CARRAGEENAN AS PRE-EXPOSURE PROPHYLAXIS FOR COVID- 19 IN HEALTHCARE AGENTS	medRxiv		10.1101/2021.03.26.21254398	no concern	exclude					exclude
Chen-2020a, BLAZE-1 (phase 2)	SARS-CoV-2 Neutralizing Antibody LY-CoV555 in Outpatients with Covid-19	N Engl J Med	33113295	10.1056/NEJMoa2029849	no concern	no concern	awaiting classification	no concern	no concern	awaiting classification	awaiting classification
Chen-2020b	Efficacy of hydroxychloroquine in patients with COVID-19: results of a randomized clinical trial	medRxiv		10.1101/2020.03.22.20040758	no concern	awaiting classification	awaiting classification	no concern	awaiting classification	no concern	awaiting classification
Chen-2020c	Efficacy and safety of chloroquine or hydroxychloroquine in moderate type of COVID-19: a prospective open-label randomized controlled study	medRxiv		10.1101/2020.06.19.20136093	no concern	awaiting classification	awaiting classification	no concern	awaiting classification	awaiting classification	awaiting classification
Chen-2020d	A multicenter, randomized, open-label, controlled trial to evaluate the efficacy and tolerability of hydroxychloroquine and a retrospective study in adult patients with mild to moderate coronavirus disease 2019 (COVID-19)	PLoS One	33264337	10.1371/journal.pone.0242763	no concern	exclude					exclude
Chen-2021	First-in-Human Study of Bamlanivimab in a Randomized Trial of Hospitalized Patients With COVID-19	Clin Pharmacol Ther	34455583	10.1002/cpt.2405	no concern	exclude					exclude
Chowdhury-2021	A Randomized Trial of Ivermectin-Doxycycline and Hydroxychloroquine-Azithromycin therapy on COVID19 patients	Research Square		10.21203/rs.3.rs-38896/v1	no concern	exclude					exclude
CJWT629A12301-2021	Hydroxychloroquine Monotherapy and in Combination With Azithromycin in Patients With Moderate and Severe COVID-19 Disease	clinical trials.gov			no concern	awaiting classification	awaiting classification	awaiting classification	awaiting classification	awaiting classification	awaiting classification
Clemency-2021	A randomized controlled trial of inhaled ciclesonide for outpatient treatment of symptomatic COVID-19 infections	medRxiv		10.1101/2021.09.07.21261811	no concern	no concern	awaiting classification	no concern	no concern	no concern	awaiting classification
CORIMUNO-2021	Effect of anakinra versus usual care in adults in hospital with COVID-19 and mild-to-moderate pneumonia (CORIMUNO-ANA-1): a randomised controlled trial	Lancet Respir Med	33493450	10.1016/S2213-2600(20)30556-7	no concern	no concern	no concern	no concern	no concern	no concern	no concern
CORIMUNO-2022	Sarilumab in adults hospitalised with moderate-to-severe COVID-19 pneumonia (CORIMUNO-SARI-1): An open-label randomised controlled trial	Lancet Rheumatol	34812424	10.1016/S2665-9913(21)00315-5	no concern	no concern	no concern	no concern	no concern	no concern	no concern
Corral-Gudino-2021	Methylprednisolone in adults hospitalized with COVID-19 pneumonia : An open-label randomized trial (GLUCOCOVID)	Wien Klin Wochenschr	33534047	10.1007/s00508-020-01805-8	no concern	exclude					exclude
Cremer-2021	Double-blind randomized proof-of-concept trial of canakinumab in patients with COVID-19 associated cardiac injury and heightened inflammation	EHJ Open		10.1093/ehjopen/oeab002	no concern	no concern	awaiting classification	no concern	no concern	awaiting classification	awaiting classification
Dabbous-2021	Efficacy of favipiravir in COVID-19 treatment: a multi-center randomized study	Arch Virol	33492523	10.1007/s00705-021-04956-9	exclude						exclude
Davoodi-2020	Febuxostat therapy in outpatients with suspected COVID-19: A clinical trial	Int J Clin Pract	32603531	10.1111/ijcp.13600	no concern	exclude					exclude
De Santis-2022	High-Dose Convalescent Plasma for Treatment of Severe COVID-19	Emerg Infect Dis	35081022	10.3201/eid2803.212299	no concern	exclude					exclude
Declercq-2021	Effect of anti-interleukin drugs in patients with COVID-19 and signs of cytokine release syndrome (COV-AID): a factorial, randomised, controlled trial	Lancet Respir Med	34756178	10.1016/S2213-2600(21)00377-5	no concern	no concern	awaiting classification	no concern	no concern	no concern	awaiting classification
Deftereos-2020	Effect of Colchicine vs Standard Care on Cardiac and Inflammatory Biomarkers and Clinical Outcomes in Patients Hospitalized With Coronavirus Disease 2019: The GRECCO-19 Randomized Clinical Trial	JAMA Netw Open	32579195	10.1001/jamanetworkopen.2020.13136	no concern	no concern	awaiting classification	no concern	no concern	no concern	awaiting classification
Dequin-2020	Effect of Hydrocortisone on 21-Day Mortality or Respiratory Support Among Critically Ill Patients With COVID-19: A Randomized Clinical Trial	JAMA	32876689	10.1001/jama.2020.16761	no concern	no concern	awaiting classification	no concern	no concern	no concern	awaiting classification
Derde-2021	Effectiveness of Tocilizumab, Sarilumab, and Anakinra for critically ill patients with COVID-19 The REMAP-CAP COVID-19 Immune Modulation Therapy Domain Randomized Clinical Trial	medRxiv		10.1101/2021.06.18.21259133	no concern	awaiting classification	no concern	no concern	no concern	no concern	awaiting classification
Devos-2022	Early high antibody titre convalescent plasma for hospitalised COVID-19 patients: DAWn-plasma	Eur Respir J	34446469	10.1183/13993003.01724-2021	no concern	exclude					exclude
Dorward-2022 (PRINCIPLE)	Colchicine for COVID-19 in adults in the community (PRINCIPLE): a randomised, controlled, adaptive platform trial	medRxiv		10.1101/2021.09.20.21263828	no concern	no concern	no concern	no concern	no concern	no concern	no concern
Dougan-2021a, BLAZE-1 (phase 3)	A randomized, placebo-controlled clinical trial of bamlanivimab and etesevimab together in high-risk ambulatory patients with COVID-19 and validation of the prognostic value of persistently high viral load	Clin Infect Dis	34718468	10.1093/cid/ciab912	no concern	no concern	awaiting classification	no concern	no concern	no concern	awaiting classification
Dougan-2021b, BLAZE-1 (phase 3)	Bamlanivimab plus Etesevimab in Mild or Moderate Covid-19	N Engl J Med	34260849	10.1056/NEJMoa2102685	no concern	no concern	awaiting classification	no concern	no concern	no concern	awaiting classification
Dubée-2020	A placebo-controlled double blind trial of hydroxychloroquine in mild-to-moderate COVID-19	medRxiv		10.1101/2020.10.19.20214940	no concern	no concern	no concern	no concern	no concern	no concern	no concern
Edalatifard-2020	Intravenous methylprednisolone pulse as a treatment for hospitalised severe COVID-19 patient: results from a randomised controlled clinical trial	Eur Respir J	32943404	10.1183/13993003.02808-2020	no concern	awaiting classification	no concern	no concern	awaiting classification	awaiting classification	awaiting classification
Elgazzar-2020	Efficacy and Safety of Ivermectin for Treatment and prophylaxis of COVID-19 Pandemic	Research Square		10.21203/rs.3.rs-100956/v1	exclude						exclude
Entrenas Castillo-2020	Effect of calcifediol treatment and best available therapy versus best available therapy on intensive care unit admission and mortality among patients hospitalized for COVID-19: A pilot randomized clinical study	J Steroid Biochem Mol Biol	32871238	10.1016/j.jsbmb.2020.105751	no concern	awaiting classification	no concern	no concern	awaiting classification	awaiting classification	awaiting classification
Eom-2021	Efficacy and safety of CT-P59 plus standard of care: a phase 2/3 randomized, double-blind, placebo-controlled trial in outpatients with mild-to-moderate SARS-CoV-2 infection	Research Square		10.21203/rs.3.rs-296518/v1	no concern	no concern	awaiting classification	awaiting classification	no concern	awaiting classification	awaiting classification
Faisal-2021	Potential use of azithromycin alone and in combination with ivermectin in fighting against the symptoms of COVID-19	TPMJ		10.29309/TPMJ/2021.28.05.5867	no concern	exclude					exclude
Farahani-2020	Evaluation of the Efficacy of Methylprednisolone Pulse Therapy in Treatment of Covid-19 Adult Patients with Severe Respiratory Failure: Randomized, Clinical Trial	Research Square		10.21203/rs.3.rs-66909/v1	no concern	awaiting classification	awaiting classification	no concern	awaiting classification	awaiting classification	awaiting classification
Furtado-2020	Azithromycin in addition to standard of care versus standard of care alone in the treatment of patients admitted to the hospital with severe COVID-19 in Brazil (COALITION II): a randomised clinical trial	Lancet	32896292	10.1016/S0140-6736(20)31862-6	no concern	no concern	no concern	no concern	no concern	no concern	no concern
Gaitán-Duarte-2022	Effectiveness of Rosuvastatin plus Colchicine, Emtricitabine/Tenofovir and a combination of them in Hospitalized Patients with SARS Covid-19	medRxiv		10.1101/2021.07.06.21260085	no concern	no concern	awaiting classification	no concern	no concern	no concern	awaiting classification
Galan-2021	Phase 2 randomized study on chloroquine, hydroxychloroquine or ivermectin in hospitalized patients with severe manifestations of SARS-CoV-2 infection	Pathog Glob Health	33682640	10.1080/20477724.2021.1890887	no concern	exclude					exclude
Ghaderkhani-2020	Efficacy and Safety of Arbidol in Treatment of Patients with COVID-19 Infection: A Randomized Clinical Trial	Research Square		10.21203/rs.3.rs-91430/v1	no concern	exclude					exclude
Gharbharan-2021	Effects of potent neutralizing antibodies from convalescent plasma in patients hospitalized for severe SARS-CoV-2 infection	Nat Commun	34045486	10.1038/s41467-021-23469-2	no concern	no concern	awaiting classification	no concern	no concern	no concern	awaiting classification
Goligher-2021 (REMAP-CAP)	Therapeutic Anticoagulation with Heparin in Critically Ill Patients with Covid-19	N Engl J Med	34351722	10.1056/NEJMoa2103417	no concern	no concern	no concern	no concern	no concern	no concern	no concern
Gonzalez-2021	Efficacy and safety of Ivermectin and Hydroxychloroquine in patients with severe COVID-19. A randomized controlled trial	medRxiv		10.1101/2021.02.18.21252037	no concern	exclude					exclude
Gordon-2021 (REMAP-CAP)	Interleukin-6 Receptor Antagonists in Critically Ill Patients with Covid-19	N Engl J Med	33631065	10.1056/NEJMoa2100433	no concern	no concern	no concern	no concern	no concern	no concern	no concern
Gottlieb-2021, BLAZE-1 (phase 2)	Effect of Bamlanivimab as Monotherapy or in Combination With Etesevimab on Viral Load in Patients With Mild to Moderate COVID-19: A Randomized Clinical Trial	JAMA	33475701	10.1001/jama.2021.0202	no concern	no concern	awaiting classification	no concern	no concern	no concern	awaiting classification
Gupta-2021a, COMET-ICE	Early Treatment for Covid-19 with SARS-CoV-2 Neutralizing Antibody Sotrovimab	N Engl J Med	34706189	10.1056/NEJMoa2107934	no concern	no concern	awaiting classification	no concern	no concern	no concern	awaiting classification
Gupta-2021b, COMET-ICE	Effect of the Neutralizing SARS-CoV-2 Antibody Sotrovimab in Preventing Progression of COVID-19: A Randomized Clinical Trial	medRxiv		10.1101/2021.11.03.21265533	no concern	no concern	no concern	no concern	no concern	no concern	no concern
Guvenmez-2020	The comparison of the effectiveness of lincocin® and azitro® in the treatment of covid-19-associated pneumonia: A prospective study	J Popul Ther Clin Pharmacol	32543164	10.15586/jptcp.v27iSP1.684	no concern	exclude					exclude
Hamdy Salman-2020	Efficacy and safety of transfusing plasma from COVID-19 survivors to COVID-19 victims with severe illness. A double-blinded controlled preliminary study	Egyptian Journal of Anaesthesia		10.1080/11101849.2020.1842087	no concern	exclude					exclude
Hashim-2020	Controlled randomized clinical trial on using Ivermectin with Doxycycline for treating COVID-19 patients in Baghdad, Iraq	medRxiv		10.1101/2020.10.26.20219345	no concern	exclude					exclude
Helms-2021	Higher anticoagulation targets and risk of thrombotic events in severe COVID-19 patients: bi-center cohort study	Ann Intensive Care	33492445	10.1186/s13613-021-00809-5	no concern	no RCT					no RCT
Hermine-2021	Effect of Tocilizumab vs Usual Care in Adults Hospitalized With COVID-19 and Moderate or Severe Pneumonia: A Randomized Clinical Trial	JAMA Intern Med	33080017	10.1001/jamainternmed.2020.6820	no concern	no concern	awaiting classification	no concern	no concern	no concern	awaiting classification
Hermine-2022	Effect of Interleukin-6 Receptor Antagonists in Critically Ill Adult Patients with COVID-19 Pneumonia: two Randomised Controlled Trials of the CORIMUNO-19 Collaborative Group	Eur Respir J	35115337	10.1183/13993003.02523-2021	no concern	no concern	awaiting classification	no concern	awaiting classification	no concern	awaiting classification
Hernandez-Cardenas-2021	Hydroxychloroquine for the Treatment of severe respiratory infection by COVID-19: a randomized controlled trial	medRxiv		10.1101/2021.02.01.21250371	no concern	no concern	no concern	no concern	no concern	no concern	no concern
Hinks-2021	Azithromycin versus standard care in patients with mild-to-moderate COVID-19 (ATOMIC2): an open-label, randomised trial	Lancet Respir Med	34252378	10.1016/S2213-2600(21)00263-0	no concern	no concern	no concern	no concern	no concern	no concern	no concern
Holm-2021	Convalescence plasma treatment of COVID-19: results from a prematurely terminated randomized controlled open-label study in Southern Sweden	BMC Res Notes	34863304	10.1186/s13104-021-05847-7	no concern	exclude					exclude
Huang-2020	Treating COVID-19 with Chloroquine	J Mol Cell Biol	32236562	10.1093/jmcb/mjaa014	no concern	awaiting classification	awaiting classification	no concern	awaiting classification	no concern	awaiting classification
Jamaati-2021	No clinical benefit of high dose corticosteroid administration in patients with COVID-19: A preliminary report of a randomized clinical trial	Eur J Pharmacol	33607104	10.1016/j.ejphar.2021.173947	no concern	awaiting classification	no concern	no concern	no concern	no concern	awaiting classification
Jeronimo-2021	Methylprednisolone as Adjunctive Therapy for Patients Hospitalized With Coronavirus Disease 2019 (COVID-19; Metcovid): A Randomized, Double-blind, Phase IIb, Placebo-controlled Trial	Clin Infect Dis	32785710	10.1093/cid/ciaa1177	no concern	no concern	no concern	no concern	no concern	no concern	no concern
Johnston-2021	Hydroxychloroquine with or without azithromycin for treatment of early SARS-CoV-2 infection among high-risk outpatient adults: A randomized clinical trial.	EClinicalMedicine	33681731	10.1016/j.eclinm.2021.100773	no concern	awaiting classification	no concern	no concern	no concern	no concern	awaiting classification
Karakike-2021	ESCAPE: An Open-Label Trial of Personalized Immunotherapy in Critically Ill COVID-19 Patients.	medRxiv		10.1101/2021.01.20.21250182	no concern	no concern	no concern	no concern	no RCT		no RCT
Khamis-2021	Randomized controlled open label trial on the use of favipiravir combined with inhaled interferon beta-1b in hospitalized patients with moderate to severe COVID-19 pneumonia	Int J Infect Dis	33181328	10.1016/j.ijid.2020.11.008	no concern	exclude					exclude
Kharazmi-2022	A randomized controlled clinical trial on efficacy and safety of anakinra in patients with severe COVID-19	Immun Inflamm Dis	34762351	10.1002/iid3.563	no concern	awaiting classification	no concern	no concern	awaiting classification	awaiting classification	awaiting classification
Kim-2021	Safety, Virologic Efficacy, and Pharmacokinetics of CT-P59, a Neutralizing Monoclonal Antibody Against SARS-CoV-2 Spike Receptor-Binding Protein: Two Randomized, Placebo-Controlled, Phase I Studies in Healthy Individuals and Patients With Mild SARS-CoV-2 Infection	Clin Ther	34551869	10.1016/j.clinthera.2021.08.009	no concern	exclude					exclude
Kirenga-2021	Efficacy of convalescent plasma for treatment of COVID-19 in Uganda	BMJ Open Respir Res	34376401	10.1136/bmjresp-2021-001017	no concern	awaiting classification	no concern	no concern	no concern	no concern	awaiting classification
Kirti-2021	Ivermectin as a potential treatment for mild to moderate COVID-19 – A double blind randomized placebo-controlled trial	medRxiv		10.1101/2021.01.05.21249310	no concern	no concern	awaiting classification	no concern	no concern	no concern	awaiting classification
Kishoria-2020	Ivermectin as adjuvant to hydroxychloroquine in patients resistant to standard treatment for SARS-CoV-2: results of an open-label randomized clinical study	PARIPEX IJOR		10.36106/paripex/4801859	no concern	exclude					exclude
Korley-2021	Early Convalescent Plasma for High-Risk Outpatients with Covid-19	N Engl J Med	34407339	10.1056/NEJMoa2103784	no concern	no concern	awaiting classification	no concern	no concern	no concern	awaiting classification
Körper-2021	Results of the CAPSID randomized trial for high-dose convalescent plasma in patients with severe COVID-19	J Clin Invest	34464358	10.1172/JCI152264	no concern	no concern	no concern	no concern	no concern	no concern	no concern
Krolewiecki-2021	Antiviral effect of high-dose ivermectin in adults with COVID-19: A proof-of-concept randomized trial.	EClinicalMedicine	34189446	10.1016/j.eclinm.2021.100959	no concern	no concern	awaiting classification	no concern	no concern	no concern	awaiting classification
Kyriazopoulou-2021	Early treatment of COVID-19 with anakinra guided by soluble urokinase plasminogen receptor plasma levels: a double-blind, randomized controlled phase 3 trial	Nat Med	34480127	10.1038/s41591-021-01499-z	no concern	no concern	no concern	no concern	no concern	no concern	no concern
Lakkireddy-2021	Impact of daily high dose oral vitamin D therapy on the inflammatory markers in patients with COVID 19 disease	Sci Rep	34017029	10.1038/s41598-021-90189-4	exclude						exclude
Lemos-2020	Therapeutic versus prophylactic anticoagulation for severe COVID-19: A randomized phase II clinical trial (HESACOVID)	Thromb Res	32977137	10.1016/j.thromres.2020.09.026	no concern	awaiting classification	no concern	no concern	no concern	awaiting classification	awaiting classification
Lescure-2021	Sarilumab in patients admitted to hospital with severe or critical COVID-19: a randomised, double-blind, placebo-controlled, phase 3 trial	Lancet Respir Med	33676590	10.1016/S2213-2600(21)00099-0	no concern	no concern	awaiting classification	no concern	no concern	no concern	awaiting classification
Li-2020	Effect of Convalescent Plasma Therapy on Time to Clinical Improvement in Patients With Severe and Life-threatening COVID-19: A Randomized Clinical Trial	JAMA	32492084	10.1001/jama.2020.10044	no concern	no concern	awaiting classification	no concern	no concern	no concern	awaiting classification
Li-2021	Evaluation of the efficacy and safety of hydroxychloroquine in comparison with chloroquine in moderate and severe patients with COVID-19	Sci China Life Sci	33471276	10.1007/s11427-020-1871-4	no concern	awaiting classification	awaiting classification	no concern	awaiting classification	awaiting classification	awaiting classification
Libster-2021	Early High-Titer Plasma Therapy to Prevent Severe Covid-19 in Older Adults	N Engl J Med	33406353	10.1056/NEJMoa2033700	no concern	exclude					exclude
Lopes-2021a	Therapeutic versus prophylactic anticoagulation for patients admitted to hospital with COVID-19 and elevated D-dimer concentration (ACTION): an open-label, multicentre, randomised, controlled trial	Lancet		10.1016/S0140-6736(21)01203-4	no concern	no concern	awaiting classification	no concern	no concern	no concern	awaiting classification
Lopes-2021b	Beneficial effects of colchicine for moderate to severe COVID-19: a randomised, double-blinded, placebo-controlled clinical trial	RMD Open	33542047	10.1136/rmdopen-2020-001455	no concern	exclude					exclude
López-Medina-2021	Effect of Ivermectin on Time to Resolution of Symptoms Among Adults With Mild COVID-19: A Randomized Clinical Trial	JAMA	33662102	10.1001/jama.2021.3071	no concern	no concern	no concern	no concern	no concern	no concern	no concern
Lyngbakken-2020	A pragmatic randomized controlled trial reports lack of efficacy of hydroxychloroquine on coronavirus disease 2019 viral kinetics	Nat Commun	33082342	10.1038/s41467-020-19056-6	no concern	no concern	no concern	no concern	awaiting classification	no concern	awaiting classification
Mahajan-2021	Clinical outcomes of using remdesivir in patients with moderate to severe COVID-19: A prospective randomised study	Indian J Anaesth	33814589	10.4103/ija.IJA_149_21	no concern	exclude					exclude
Mahmud-2021	Ivermectin in combination with doxycycline for treating COVID-19 symptoms: a randomized trial	J Int Med Res	33983065	10.1177/03000605211013550	no concern	exclude					exclude
Mareev-2021	Proactive anti-inflammatory therapy with colchicine in the treatment of advanced stages of new coronavirus infection. The first results of the COLORIT study	Kardiologiia	33734043	10.18087/cardio.2021.2.n1560	no concern	exclude					exclude
Meizlish-2021	Intermediate-dose anticoagulation, aspirin, and in-hospital mortality in COVID-19: A propensity score-matched analysis	Am J Hematol	33476420	10.1002/ajh.26102	no concern	no RCT					no RCT
Menichetti-2021	Effect of High-Titer Convalescent Plasma on Progression to Severe Respiratory Failure or Death in Hospitalized Patients With COVID-19 Pneumonia: A Randomized Clinical Trial	JAMA Netw Open	34842924	10.1001/jamanetworkopen.2021.36246	no concern	exclude					exclude
Merchante-2022	Early Use of Sarilumab in Patients Hospitalized with COVID-19 Pneumonia and Features of Systemic Inflammation: the SARICOR Randomized Clinical Trial	Antimicrob Agents Chemother	34902262	10.1128/AAC.02107-21	no concern	no concern	no concern	no concern	awaiting classification	no concern	awaiting classification
Mitjà-2020a	Hydroxychloroquine for Early Treatment of Adults With Mild Coronavirus Disease 2019: A Randomized, Controlled Trial	Clin Infect Dis	32674126	10.1093/cid/ciaa1009	no concern	no concern	awaiting classification	no concern	no concern	no concern	awaiting classification
Mitjà-2020b	A cluster-randomized trial of hydroxychloroquine as prevention of Covid-19 transmission and disease	medRxiv		10.1101/2020.07.20.20157651	no concern	no concern	awaiting classification	no concern	no concern	no concern	awaiting classification
Mitjà-2020c	Hydroxychloroquine Alone or in Combination with Cobicistat-Boosted Darunavir for Treatment of Mild COVID-19: A Cluster-Randomized Clinical Trial	SSRN		10.2139/ssrn.3615997	no concern	no concern	no concern	no concern	no concern	no concern	no concern
Mohan-2021	Ivermectin in mild and moderate COVID-19 (RIVET-COV): a randomized, placebo-controlled trial	Research Square		10.21203/rs.3.rs-191648/v1	no concern	no concern	no concern	no concern	no concern	no concern	no concern
Murai-2021	Effect of a Single High Dose of Vitamin D3 on Hospital Length of Stay in Patients With Moderate to Severe COVID-19: A Randomized Clinical Trial	JAMA	33595634	10.1001/jama.2020.26848	no concern	exclude					exclude
NCT04335552	Pragmatic Factorial Trial of Hydroxychloroquine, Azithromycin, or Both for Treatment of Severe SARS-CoV-2 Infection	clinical trials.gov			no concern	awaiting classification	awaiting classification	awaiting classification	awaiting classification	awaiting classification	awaiting classification
NCT04385199	Convalescent Plasma for Patients With COVID-19	clinical trials.gov			no concern	awaiting classification	awaiting classification	awaiting classification	awaiting classification	awaiting classification	awaiting classification
NCT04392141	Colchicine Plus Phenolic Monoterpenes to Treat COVID-19	clinical trials.gov			no concern	awaiting classification	no concern	awaiting classification	awaiting classification	awaiting classification	awaiting classification
NCT04407507	Efficacy, Safety and Tolerability of Ivermectin in Subjects Infected With SARS-CoV-2 With or Without Symptoms (SILVERBULLET)	clinical trials.gov			no concern	awaiting classification	awaiting classification	awaiting classification	awaiting classification	awaiting classification	awaiting classification
NCT04421404	Effects of COVID-19 Convalescent Plasma (CCP) on Coronavirus-associated Complications in Hospitalized Patients (CAPRI)	clinical trials.gov			no concern	awaiting classification	awaiting classification	awaiting classification	awaiting classification	awaiting classification	awaiting classification
Niaee-2021	Ivermectin as an adjunct treatment for hospitalized adult COVID-19 patients: A randomized multi-center clinical trial	Research Square		10.21203/rs.3.rs-109670/v1	awaiting classification	no concern	awaiting classification	no concern	awaiting classification	awaiting classification	awaiting classification
Nogues-2021	Calcifediol Treatment and COVID-19-Related Outcomes	SSRN		10.2139/ssrn.3771318	exclude						exclude
O'Brien-2022	Effect of Subcutaneous Casirivimab and Imdevimab Antibody Combination vs Placebo on Development of Symptomatic COVID-19 in Early Asymptomatic SARS-CoV-2 Infection: A Randomized Clinical Trial	JAMA	35029629	10.1001/jama.2021.24939	no concern	no concern	no concern	no concern	no concern	no concern	no concern
O'Donnell-2021	A randomized double-blind controlled trial of convalescent plasma in adults with severe COVID-19	J Clin Invest	33974559	10.1172/JCI150646	no concern	no concern	awaiting classification	no concern	no concern	no concern	awaiting classification
Okumus-2021	Evaluation of the effectiveness and safety of adding ivermectin to treatment in severe COVID-19 patients	BMC Infect Dis	33947344	10.1186/s12879-021-06104-9	no concern	exclude					exclude
Oldenburg-2021	Effect of Oral Azithromycin vs Placebo on COVID-19 Symptoms in Outpatients With SARS-CoV-2 Infection: A Randomized Clinical Trial	JAMA	34269813	10.1001/jama.2021.11517	no concern	no concern	no concern	no concern	no concern	no concern	no concern
Omrani-2020	Randomized double-blinded placebo-controlled trial of hydroxychloroquine with or without azithromycin for virologic cure of non-severe Covid-19	EClinicalMedicine	33251500	10.1016/j.eclinm.2020.100645	no concern	no concern	no concern	no concern	no concern	no concern	no concern
Ortigoza-2022	Efficacy and Safety of COVID-19 Convalescent Plasma in Hospitalized Patients: A Randomized Clinical Trial	JAMA Intern Med	34901997	10.1001/jamainternmed.2021.6850	no concern	exclude					exclude
Pan-2020 (SOLIDARITY)	Repurposed Antiviral Drugs for Covid-19 - Interim WHO Solidarity Trial Results	N Engl J Med	33264556	10.1056/NEJMoa2023184	no concern	no concern	no concern	no concern	no concern	no concern	no concern
Paolisso-2020	Preliminary Experience With Low Molecular Weight Heparin Strategy in COVID-19 Patients	Front Pharmacol	32848743	10.3389/fphar.2020.01124	no concern	no RCT					no RCT
Pascual-Figal-2021	Colchicine in Recently Hospitalized Patients with COVID-19: A Randomized Controlled Trial (COL-COVID)	Int J Gen Med	34539185	10.2147/IJGM.S329810	no concern	no concern	no concern	no concern	no concern	no concern	no concern
Podder-2020	Outcome of ivermectin treated mild to moderate COVID-19 cases: a single-centre, open-label, randomised controlled study	IMC J Med Sci		10.3329/imcjms.v14i2.52826	no concern	exclude					exclude
Portal-Celhay-2021	Phase 2 dose-ranging study of the virologic efficacy and safety of the combination COVID-19 antibodies casirivimab and imdevimab in the outpatient setting	medRxiv		10.1101/2021.11.09.21265912	no concern	awaiting classification	awaiting classification	no concern	awaiting classification	awaiting classification	awaiting classification
Pott-Junior-2021	Use of ivermectin in the treatment of Covid-19: A pilot trial	Toxicol Rep	33723507	10.1016/j.toxrep.2021.03.003	exclude						exclude
Pouladzadeh-2021	A randomized clinical trial evaluating the immunomodulatory effect of convalescent plasma on COVID-19-related cytokine storm	Intern Emerg Med	33837906	10.1007/s11739-021-02734-8	no concern	exclude					exclude
Poulakou-2021	Beneficial Effects of Intermediate Dosage of Anticoagulation Treatment on the Prognosis of Hospitalized COVID-19 Patients: The ETHRA Study	In Vivo	33402523	10.21873/invivo.12305	no concern	no RCT					no RCT
PRINCIPLE-2021	Azithromycin for community treatment of suspected COVID-19 in people at increased risk of an adverse clinical course in the UK (PRINCIPLE): a randomised, controlled, open-label, adaptive platform trial	Lancet	33676597	10.1016/S0140-6736(21)00461-X	no concern	no concern	no concern	no concern	no concern	no concern	no concern
Purwati-2021	A Randomized, Double-Blind, Multicenter Clinical Study Comparing the Efficacy and Safety of a Drug Combination of Lopinavir/Ritonavir-Azithromycin, Lopinavir/ Ritonavir-Doxycycline, and Azithromycin-Hydroxychloroquine for Patients Diagnosed with Mild to Moderate COVID-19 Infections	Biochemistry Research International	33628506	10.1155/2021/6685921	no concern	exclude					exclude
Ramakrishnan-2021	Inhaled budesonide in the treatment of early COVID-19 (STOIC): a phase 2, open-label, randomised controlled trial	Lancet Respir Med	33844996	10.1016/S2213-2600(21)00160-0	no concern	no concern	no concern	no concern	no concern	no concern	no concern
Ranjbar-2021	Methylprednisolone or dexamethasone, which one is superior corticosteroid in the treatment of hospitalized COVID-19 patients: a triple-blinded randomized controlled trial	Research Square		10.21203/rs.3.rs-148529/v1	no concern	no concern	no concern	no concern	awaiting classification	awaiting classification	awaiting classification
Rashad-2021a	Short term survival of critically ill COVID‑19 Egyptian patients on assisted ventilation treated by either dexamethasone or tocilizumab	Sci Rep	33893337	10.1038/s41598-021-88086-x	no concern	exclude					exclude
Rashad-2021b	Therapeutic efficacy of macrolides in management of patients with mild COVID-19	Sci Rep	34381155	10.1038/s41598-021-95900-z	no concern	exclude					exclude
Rasheed-2020	The therapeutic potential of convalescent plasma therapy on treating critically-ill COVID-19 patients residing in respiratory care units in hospitals in Baghdad, Iraq	Infez Med	32920571		no concern	exclude					exclude
Rastogi-2020	Short term, high-dose vitamin D supplementation for COVID-19 disease: a randomised, placebo-controlled, study (SHADE study)	Postgraduate Medical Journal	33184146	10.1136/postgradmedj-2020-139065	no concern	awaiting classification	awaiting classification	no concern	awaiting classification	no concern	awaiting classification
Ray-2020	A phase 2 single center open label randomised control trial for convalescent plasma therapy in patients with severe COVID-19	Nat Commun	35046397	10.1038/s41467-022-28064-7	no concern	no concern	no concern	no concern	no concern	no concern	no concern
RECOVERY-2020a	Effect of Hydroxychloroquine in Hospitalized Patients with Covid-19	N Engl J Med	33031652	10.1056/NEJMoa2022926	no concern	no concern	no concern	no concern	no concern	no concern	no concern
RECOVERY-2020b	Dexamethasone in Hospitalized Patients with Covid-19	N Engl J Med	32678530	10.1056/NEJMoa2021436	no concern	no concern	no concern	no concern	no concern	no concern	no concern
RECOVERY-2021a	Azithromycin in patients admitted to hospital with COVID-19 (RECOVERY): a randomised, controlled, open-label, platform trial	Lancet	33545096	10.1016/S0140-6736(21)00149-5	no concern	no concern	no concern	no concern	no concern	no concern	no concern
RECOVERY-2021b	Colchicine in patients admitted to hospital with COVID-19 (RECOVERY): a randomised, controlled, open-label, platform trial	Lancet Respir Med	34672950	10.1016/S2213-2600(21)00435-5	no concern	no concern	no concern	no concern	no concern	no concern	no concern
RECOVERY-2021c	Tocilizumab in patients admitted to hospital with COVID-19 (RECOVERY): a randomised, controlled, open-label, platform trial	Lancet	33933206	10.1016/S0140-6736(21)00676-0	no concern	no concern	no concern	no concern	no concern	no concern	no concern
RECOVERY-2021d	Convalescent plasma in patients admitted to hospital with COVID-19 (RECOVERY): a randomised controlled, open-label, platform trial	Lancet	34000257	10.1016/S0140-6736(21)00897-7	no concern	no concern	no concern	no concern	no concern	no concern	no concern
RECOVERY-2022	Casirivimab and imdevimab in patients admitted to hospital with COVID-19 (RECOVERY): a randomised, controlled, open-label, platform trial	Lancet	35151397	10.1016/S0140-6736(22)00163-5	no concern	no concern	no concern	no concern	no concern	no concern	no concern
REMAP-CAP-2021	Effect of Convalescent Plasma on Organ Support-Free Days in Critically Ill Patients With COVID-19: A Randomized Clinical Trial	JAMA	34606578	10.1001/jama.2021.18178	no concern	no concern	no concern	no concern	no concern	no concern	no concern
Rentsch-2020	Early initiation of prophylactic anticoagulation for prevention of coronavirus disease 2019 mortality in patients admitted to hospital in the United States: cohort study	BMJ	33574135	10.1136/bmj.n311	no concern	no RCT					no RCT
Rosas-2021a	Tocilizumab and remdesivir in hospitalized patients with severe COVID-19 pneumonia: a randomized clinical trial	Intensive Care Med	34609549	10.1007/s00134-021-06507	no concern	no concern	awaiting classification	no concern	no concern	awaiting classification	awaiting classification
Rosas-2021b	Tocilizumab in Hospitalized Patients with Severe Covid-19 Pneumonia	N Engl J Med	33631066	10.1056/NEJMoa2028700	no concern	no concern	awaiting classification	no concern	no concern	no concern	awaiting classification
Sabico-2021	Effects of a 2-Week 5000 IU versus 1000 IU Vitamin D3 Supplementation on Recovery of Symptoms in Patients with Mild to Moderate Covid-19: A Randomized Clinical Trial	Nutrients	34202578	10.3390/nu13072170	no concern	awaiting classification	no concern	no concern	no concern	no concern	awaiting classification
Sadeghipour-2021 (INSPIRATION)	Effect of Intermediate-Dose vs Standard-Dose Prophylactic Anticoagulation on Thrombotic Events, Extracorporeal Membrane Oxygenation Treatment, or Mortality Among Patients With COVID-19 Admitted to the Intensive Care Unit: The INSPIRATION Randomized Clinical Trial	JAMA	33734299	10.1001/jama.2021.4152	no concern	no concern	awaiting classification	no concern	no concern	no concern	awaiting classification
Salama-2021	Tocilizumab in Patients Hospitalized with Covid-19 Pneumonia	N Engl J Med	33332779	10.1056/NEJMoa2030340	no concern	no concern	awaiting classification	no concern	no concern	no concern	awaiting classification
Salehzadeh-2020	The Impact of Colchicine on The COVID-19 Patients; A Clinical Trial Study	Research Square		10.21203/rs.3.rs-69374/v1	no concern	awaiting classification	awaiting classification	awaiting classification	awaiting classification	awaiting classification	awaiting classification
Salvarani-2021	Effect of Tocilizumab vs Standard Care on Clinical Worsening in Patients Hospitalized With COVID-19 Pneumonia: A Randomized Clinical Trial	JAMA Intern Med	33080005	10.1001/jamainternmed.2020.6615	no concern	exclude					exclude
Samaha-2021	Effects of a Single Dose of Ivermectin on Viral and Clinical Outcomes in Asymptomatic SARS-CoV-2 Infected Subjects: A Pilot Clinical Trial in Lebanon	Viruses		10.3390/v13060989	exclude						exclude
Sánchez-Zuno-2021	Vitamin D Levels in COVID-19 Outpatients from Western Mexico: Clinical Correlation and Effect of Its Supplementation	J Clin Med	34071293	10.3390/jcm10112378	no concern	exclude					exclude
Sancho-López-2021	Efficacy and Safety of Sarilumab in patients with COVID19 Pneumonia: A Randomized, Phase III Clinical Trial (SARTRE Study)	Infect Dis Ther	34658006	10.1007/s40121-021-00543-2	no concern	no concern	no concern	no concern	no concern	no concern	no concern
Sayed-2020	Repurposing of some anti-infective drugs for COVID-19 treatment: A surveillance study supported by an in silico investigation	International Journal of Clinical Practice	33300221	10.1111/ijcp.13877	no concern	exclude					exclude
Seet-2021	Positive impact of oral hydroxychloroquine and povidone-iodine throat spray for COVID-19 prophylaxis: An open-label randomized trial	Int J Infect	33864917	10.1016/j.ijid.2021.04.035	no concern	no concern	no concern	no concern	no concern	no concern	no concern
Sekhavati-2020	Safety and effectiveness of azithromycin in patients with COVID-19: An open-label randomised trial	Int J Antimicrob Agents	32853672	10.1016/j.ijantimicag.2020.106143	no concern	no concern	no concern	no concern	awaiting classification	awaiting classification	awaiting classification
Sekine-2021	Convalescent plasma for COVID-19 in hospitalised patients: an open-label, randomised clinical trial	Eur Respir J	34244316	10.1183/13993003.01471-2021	no concern	exclude					exclude
Self-2020	Effect of Hydroxychloroquine on Clinical Status at 14 Days in Hospitalized Patients With COVID-19: A Randomized Clinical Trial	JAMA	33165621	10.1001/jama.2020.22240	no concern	no concern	awaiting classification	no concern	no concern	no concern	awaiting classification
Shah Bukhari-2021	Efficacy of Ivermectin in COVID-19 Patients with Mild to Moderate Disease	medRxiv		10.1101/2021.02.02.21250840	no concern	exclude					exclude
Shahbaznejad-2021	Effects of Ivermectin in Patients With COVID-19: A Multicenter, Double-blind, Randomized, Controlled Clinical Trial	Clin Ther	34052007	10.1016/j.clinthera.2021.04.007	no concern	exclude					exclude
Shoumann-2021	Use of Ivermectin as a Potential Chemoprophylaxis for COVID-19 in Egypt: A Randomised Clinical Trial	JCDR		10.7860/JCDR/2021/46795.14529	awaiting classification	exclude					exclude
Simonovich-2021	A Randomized Trial of Convalescent Plasma in Covid-19 Severe Pneumonia	N Engl J Med	33232588	10.1056/NEJMoa2031304	no concern	no concern	awaiting classification	no concern	no concern	awaiting classification	awaiting classification
Sivapalan-2021	Azithromycin and hydroxychloroquine in hospitalised patients with confirmed COVID-19–a randomised double-blinded placebo-controlled trial	Eur Respir J		10.1183/13993003.00752-2021	no concern	no concern	awaiting classification	no concern	no concern	no concern	awaiting classification
Skipper-2020	Hydroxychloroquine in Nonhospitalized Adults With Early COVID-19 : A Randomized Trial	Ann Intern Med	32673060	10.7326/M20-4207	no concern	no concern	no concern	no concern	no concern	no concern	no concern
Soin-2021	Tocilizumab plus standard care versus standard care in patients in India with moderate to severe COVID-19-associated cytokine release syndrome (COVINTOC): an open-label, multicentre, randomised, controlled, phase 3 trial.	Lancet Respir Med		10.1016/S2213-2600(21)00081-3	no concern	no concern	awaiting classification	no concern	no concern	no concern	awaiting classification
Somersan-Karakaya-2022	Casirivimab and imdevimab for the treatment of hospitalized patients with COVID-19	medRxiv		10.1101/2021.11.05.21265656	no concern	no concern	awaiting classification	no concern	awaiting classification	no concern	awaiting classification
Song-2021	Ciclesonide Inhaler Treatment for Mild-to-Moderate COVID-19: A Randomized, Open-Label, Phase 2 Trial	J Clin Med	34441840	10.3390/jcm10163545	no concern	no concern	no concern	no concern	awaiting classification	awaiting classification	awaiting classification
Spinner-2020	Effect of Remdesivir vs Standard Care on Clinical Status at 11 Days in Patients With Moderate COVID-19: A Randomized Clinical Trial	JAMA	32821939	10.1001/jama.2020.16349	no concern	no concern	no concern	no concern	no concern	no concern	no concern
Stone-2020	Efficacy of Tocilizumab in Patients Hospitalized with Covid-19	N Engl J Med	33085857	10.1056/NEJMoa2028836	no concern	awaiting classification	awaiting classification	no concern	no concern	no concern	awaiting classification
Sullivan-2021	Randomized Controlled Trial of Early Outpatient COVID-19 Treatment with High-Titer Convalescent Plasma	medRxiv		10.1101/2021.12.10.21267485	no concern	no concern	no concern	no concern	no concern	no concern	no concern
Tang-2020	Hydroxychloroquine in patients with mainly mild to moderate coronavirus disease 2019: open label, randomised controlled trial	BMJ	32409561	10.1136/bmj.m1849	no concern	exclude					exclude
Tang-2021	Early Use of Corticosteroid May Prolong SARS-CoV-2 Shedding in Non-Intensive Care Unit Patients with COVID-19 Pneumonia: A Multicenter, Single-Blind, Randomized Control Trial	Respiration	33486496	10.1159/000512063	no concern	awaiting classification	awaiting classification	no concern	awaiting classification	awaiting classification	awaiting classification
Tardif-2021	Colchicine for community-treated patients with COVID-19 (COLCORONA): a phase 3, randomised, double-blinded, adaptive, placebo-controlled, multicentre trial	Lancet Respir Med	34051877	10.1016/S2213-2600(21)00222-8	no concern	no concern	awaiting classification	no concern	no concern	no concern	awaiting classification
Tassiopoulos-2021	D-Dimer-Driven Anticoagulation Reduces Mortality in Intubated COVID-19 Patients: A Cohort Study With a Propensity-Matched Analysis	Front Med (Lausanne)	33634153	10.3389/fmed.2021.631335	no concern	no RCT					no RCT
Thakar-2021	Chloroquine nasal drops in asymptomatic & mild COVID-19: An exploratory randomized clinical trial	Indian J Med Res	33818472	10.4103/ijmr.IJMR_3665_20	no concern	no concern	no concern	no concern	no concern	no concern	no concern
Tomazini-2020	Effect of Dexamethasone on Days Alive and Ventilator-Free in Patients With Moderate or Severe Acute Respiratory Distress Syndrome and COVID-19: The CoDEX Randomized Clinical Trial	JAMA	32876695	10.1001/jama.2020.17021	no concern	no concern	no concern	no concern	no concern	no concern	no concern
Ulrich-2020	Treating COVID-19 With Hydroxychloroquine (TEACH): A Multicenter, Double-Blind Randomized Controlled Trial in Hospitalized Patients	Open Forum Infect Dis	33134417	10.1093/ofid/ofaa446	no concern	exclude					exclude
Vaira-2021	Efficacy of corticosteroid therapy in the treatment of long- lasting olfactory disorders in COVID-19 patients	Rhinology	33290446	10.4193/Rhin20.515	no concern	exclude					exclude
Vallejos-2021	Ivermectin to prevent hospitalizations in patients with COVID-19 (IVERCOR-COVID19) a randomized, double-blind, placebo-controlled trial	BMC Infect Dis	34215210	10.1186/s12879-021-06348-5	no concern	exclude					exclude
van den Berg-2022	Convalescent plasma in the treatment of moderate to severe COVID-19 pneumonia: a randomized controlled trial (PROTECT-Patient Trial)	Sci Rep		10.1038/s41598-022-06221-8	no concern	no concern	no concern	no concern	no concern	no concern	no concern
Veiga-2021	Effect of tocilizumab on clinical outcomes at 15 days in patients with severe or critical coronavirus disease 2019: randomised controlled trial	BMJ	33472855	10.1136/bmj.n84	no concern	exclude					exclude
Wang-2020a	Tocilizumab Ameliorates the Hypoxia in COVID-19 Moderate Patients with Bilateral Pulmonary Lesions: A Randomized, Controlled, Open-Label, Multicenter Trial	SSRN	33687643	10.1007/s11684-020-0824-3	no concern	awaiting classification	awaiting classification	no concern	no concern	no concern	awaiting classification
Wang-2020b	Remdesivir in adults with severe COVID-19: a randomised, double-blind, placebo-controlled, multicentre trial	Lancet	32423584	10.1016/S0140-6736(20)31022-9	no concern	no concern	awaiting classification	no concern	no concern	no concern	awaiting classification
Weinreich-2021a, (phase 1-2)	REGN-COV2, a Neutralizing Antibody Cocktail, in Outpatients with Covid-19	N Engl J Med	33332778	10.1056/NEJMoa2035002	no concern	no concern	awaiting classification	no concern	no concern	no concern	awaiting classification
Weinreich-2021b, (phase 1-2)	REGEN-COV Antibody Cocktail in Outpatients with Covid-19	medRxiv		10.1101/2021.06.09.21257915	no concern	no concern	no concern	no concern	no concern	no concern	no concern
Weinreich-2021c, (phase 3)	REGEN-COV Antibody Combination and Outcomes in Outpatients with Covid-19	N Engl J Med	34587383	10.1056/NEJMoa2108163	no concern	no concern	awaiting classification	no concern	no concern	no concern	awaiting classification
Yu-2021a	Empiric use of anticoagulation in hospitalized patients with COVID-19: a propensity score-matched study of risks and benefits	Biomark Res	33933168	10.1186/s40364-021-00283-y	no concern	no RCT					no RCT
Yu-2021b (PRINCIPLE)	Inhaled budesonide for COVID-19 in people at high risk of complications in the community in the UK (PRINCIPLE): a randomised, controlled, open-label, adaptive platform trial	Lancet	34388395	10.1016/S0140-6736(21)01744-X	no concern	no concern	no concern	no concern	no concern	no concern	no concern
Zhu-2021	Optimizing Management to Reduce the Mortality of COVID-19: Experience From a Designated Hospital for Severely and Critically Ill Patients in China	Front Med (Lausanne)	33777967	10.3389/fmed.2021.582764	no concern	no RCT					no RCT
no concern					196	109	75	129	108	108	57
awaiting classification					2	28	62	8	28	28	79
exclude					8	51	0	0	0	0	59
no RCT					0	10	0	0	1	0	1
not assessed					0	8	69	69	69	70	0
